# Supplementary material for: The novel circSLC6A6/miR-1265/C2CD4A axis promotes colorectal cancer growth by suppressing p53 signaling pathway
Source: J Exp Clin Cancer Res. 2021 Oct 16;40:324. doi: 10.1186/s13046-021-02126-y (PMC8520208; doi:10.1186/s13046-021-02126-y)
Supplement: Supplementary file 3 — Additional file 3. [file 13046_2021_2126_MOESM3_ESM.xlsx]

## Sheet: Sheet1
ID	genes	logFC	logCPM	LR	PValue	FDR
653505	PPIAL4B	10.5934	0.982841	874.093	4.20414e-192	4.31576e-188
100190940	LOC100190940	8.87119	3.10469	498.929	1.6258e-110	2.78161e-107
5653	KLK6	8.72296	3.9651	274.408	1.24222e-61	2.2372e-59
1469	CST1	8.57942	5.09051	405.914	2.84107e-90	2.3332e-87
1472	CST4	8.4429	1.78519	250.604	1.91805e-56	2.37772e-54
11202	KLK8	7.84924	0.862569	124.167	7.74409e-29	1.3671e-27
147111	NOTUM	7.4396	5.8635	241.552	1.8039e-54	1.90907e-52
27121	DKK4	7.41613	1.55608	254.319	2.97105e-57	3.93539e-55
29113	C6orf15	7.39615	1.3622	149.936	1.79004e-34	4.73126e-33
389549	FEZF1	7.34314	-0.170351	235.851	3.15815e-53	3.05849e-51
93273	LEMD1	7.29221	0.298189	178.454	1.05412e-40	4.14601e-39
1109	AKR1C4	7.2703	-0.368538	244.185	4.81076e-55	5.2314e-53
3853	KRT6A	7.24188	1.55251	113.73	1.49315e-26	2.21823e-25
8403	SOX14	7.21995	-1.48981	256.121	1.20243e-57	1.62415e-55
1300	COL10A1	7.17158	3.58737	266.276	7.35418e-60	1.14385e-57
51402	HSFX1	7.15963	-2.41764	266.585	6.29952e-60	9.87293e-58
1311	COMP	7.0675	4.13262	173.644	1.18399e-39	4.37203e-38
4316	MMP7	7.05933	4.64916	267.156	4.72894e-60	7.64487e-58
1301	COL11A1	6.96848	4.21844	449.438	9.55969e-100	8.92136e-97
5650	KLK7	6.96766	1.84767	179.773	5.43351e-41	2.17882e-39
144501	KRT80	6.89924	4.53377	890.47	1.15758e-195	2.37662e-191
85416	ZIC5	6.86151	0.383193	170.761	5.04718e-39	1.80529e-37
5968	REG1B	6.78287	6.83768	34.6888	3.86861e-09	1.37702e-08
389376	SFTA2	6.78201	-0.462684	116.26	4.16839e-27	6.44922e-26
1800	DPEP1	6.77562	8.02123	155.716	9.76794e-36	2.78923e-34
25984	KRT23	6.74862	5.35392	184.052	6.32112e-42	2.67585e-40
286887	KRT6C	6.68153	0.435781	93.5489	3.96279e-22	4.31389e-21
220082	SPERT	6.65785	-1.39619	249.753	2.9393e-56	3.61358e-54
1470	CST2	6.65298	0.917753	133.396	7.40671e-31	1.49378e-29
80086	TUBA4B	6.62769	0.573537	90.8183	1.57487e-21	1.63881e-20
9119	KRT75	6.57646	0.981839	131.402	2.02191e-30	3.97622e-29
1001	CDH3	6.52619	5.82104	519.86	4.53896e-115	8.47176e-112
2172	FABP6	6.51752	4.57751	160.207	1.01951e-36	3.13816e-35
1833	EPYC	6.48189	-0.205654	138.276	6.34233e-32	1.37939e-30
100133121	FAM27B	6.31812	-1.73737	91.2836	1.24488e-21	1.30735e-20
440452	TBC1D3P2	6.24036	-1.88494	104.594	1.49913e-24	1.92126e-23
6947	TCN1	6.20277	4.9405	104.772	1.36997e-24	1.76013e-23
94234	FOXQ1	6.19522	4.93557	584.552	3.83699e-129	1.96943e-125
7472	WNT2	6.18153	2.61984	460.235	4.27238e-102	4.38582e-99
5967	REG1A	6.18034	8.6303	36.1764	1.8024e-09	6.64483e-09
728655	HULC	6.0506	2.77346	93.9601	3.21952e-22	3.51783e-21
9965	FGF19	6.04236	1.30363	98.9098	2.64268e-23	3.11106e-22
5068	REG3A	6.03006	5.3731	101.092	8.78191e-24	1.06372e-22
653645	DHX40P1	5.96707	-1.10351	95.1718	1.74556e-22	1.9402e-21
654341	TBC1D3G	5.96201	0.967141	44.9752	1.99544e-11	8.93334e-11
3381	IBSP	5.90484	-1.02361	103.947	2.07839e-24	2.63079e-23
9075	CLDN2	5.84786	6.14308	223.817	1.32986e-50	1.05013e-48
374918	IGFL1	5.8329	-0.332275	133.856	5.87418e-31	1.19291e-29
3854	KRT6B	5.81217	3.34728	128.312	9.59092e-30	1.80322e-28
11082	ESM1	5.77828	1.84463	538.546	3.90651e-119	8.02046e-116
221833	SP8	5.74734	-0.550472	170.059	7.18156e-39	2.54654e-37
8511	MMP23A	5.73659	-0.230045	43.6851	3.85698e-11	1.68127e-10
26636	OR7E37P	5.73173	-0.383125	41.0287	1.50011e-10	6.13643e-10
5013	OTX1	5.72648	0.103925	303.551	5.54894e-68	1.38933e-65
64220	STRA6	5.7197	3.37562	259.241	2.51216e-58	3.46155e-56
79136	LY6G6E	5.67157	-1.99445	246.013	1.92138e-55	2.16746e-53
27132	CPNE7	5.65737	3.89728	495.522	8.96034e-110	1.31403e-106
57214	KIAA1199	5.65258	6.59582	573.1	1.18824e-126	4.06595e-123
768	CA9	5.60041	5.02029	193.156	6.50769e-44	3.24295e-42
6698	SPRR1A	5.55318	-1.84328	96.5561	8.67521e-23	9.85126e-22
221416	C6orf223	5.53691	4.24157	300.144	3.06538e-67	7.07138e-65
4314	MMP3	5.52372	4.80941	159.818	1.24022e-36	3.7835e-35
3868	KRT16	5.47959	-0.0056884	87.5247	8.32322e-21	8.16065e-20
58530	LY6G6D	5.47689	3.17322	73.2059	1.16809e-17	8.9252e-17
9271	PIWIL1	5.46634	2.13897	95.1709	1.74638e-22	1.9402e-21
100133050	LOC100133050	5.44997	-2.49197	75.4134	3.81796e-18	3.04532e-17
2118	ETV4	5.44986	5.8871	566.018	4.12576e-125	1.21008e-121
28234	SLCO1B3	5.42727	2.05598	109.545	1.23279e-25	1.70097e-24
389336	C5orf46	5.41841	-1.72049	86.9017	1.14052e-20	1.10662e-19
5267	SERPINA4	5.39775	-1.82078	83.4939	6.39145e-20	5.84511e-19
2906	GRIN2D	5.39528	4.54425	481.498	1.00863e-106	1.15046e-103
3872	KRT17	5.32428	3.62044	126.996	1.86177e-29	3.41446e-28
3624	INHBA	5.24952	2.70504	364.816	2.51696e-81	1.29189e-78
728402	TPI1P3	5.24399	2.95482	32.8432	9.98977e-09	3.42004e-08
127343	DMBX1	5.21575	-1.67361	114.877	8.37198e-27	1.26572e-25
390874	ONECUT3	5.17016	-2.33093	98.6305	3.04294e-23	3.56796e-22
100170217	SNAR-B2	5.15916	-1.90742	80.9025	2.37129e-19	2.07789e-18
5053	PAH	5.14379	0.104785	66.8483	2.93225e-16	2.0034e-15
8362	HIST1H4K	5.14187	-0.998983	56.3094	6.19201e-14	3.4706e-13
10086	HHLA1	5.11903	-2.38419	73.4642	1.02477e-17	7.87998e-17
444882	IGFL4	5.08945	-2.8303	86.7547	1.22851e-20	1.18918e-19
2571	GAD1	5.03027	0.538857	149.793	1.92431e-34	5.05864e-33
7490	WT1	5.02757	0.313276	118.131	1.62318e-27	2.60559e-26
154064	RAET1L	5.00368	-0.653591	119.015	1.03924e-27	1.69473e-26
790952	HESRG	4.98957	-1.31348	74.9577	4.80908e-18	3.80923e-17
554202	LOC554202	4.9739	-1.10974	79.7915	4.16083e-19	3.57282e-18
57822	GRHL3	4.92618	1.5481	242.142	1.34177e-54	1.43479e-52
84931	LOC84931	4.90973	-2.4397	91.9242	9.00617e-22	9.54598e-21
6699	SPRR1B	4.90373	-2.18007	74.5477	5.91921e-18	4.65265e-17
286467	LOC286467	4.86379	-0.930886	206.361	8.54804e-47	5.2388e-45
265	AMELX	4.85658	-2.51232	82.1624	1.2535e-19	1.12285e-18
2527	FUT5	4.85225	2.33466	43.737	3.75594e-11	1.63896e-10
729438	GATSL2	4.81275	-1.84701	48.4702	3.35339e-12	1.60973e-11
259215	LY6G6F	4.81102	-2.42506	72.6892	1.51764e-17	1.14891e-16
57167	SALL4	4.78044	0.859106	299.694	3.84006e-67	8.76003e-65
387978	C14orf23	4.74759	-3.10504	57.8804	2.78549e-14	1.61459e-13
4322	MMP13	4.73429	-0.420755	100.058	1.47995e-23	1.76451e-22
79935	CNTD2	4.72575	1.462	272.699	2.92916e-61	5.01155e-59
6700	SPRR2A	4.72468	-1.53918	44.9102	2.06277e-11	9.21871e-11
408029	C2orf27B	4.69776	-3.12934	58.4327	2.10367e-14	1.23225e-13
3881	KRT31	4.69195	-2.05682	72.9933	1.30091e-17	9.8776e-17
3651	PDX1	4.68357	3.37032	297.979	9.07796e-67	2.00408e-64
7477	WNT7B	4.67291	-0.608064	159.046	1.82844e-36	5.47704e-35
7137	TNNI3	4.66408	-0.722424	131.012	2.46071e-30	4.8161e-29
5047	PAEP	4.6595	-2.48145	104.675	1.4388e-24	1.84741e-23
253152	EPHX4	4.62957	2.06248	315.625	1.29955e-70	3.7057e-68
613037	LOC613037	4.61688	7.33626	29.6515	5.17113e-08	1.66122e-07
3589	IL11	4.59415	2.04059	118.827	1.14252e-27	1.85725e-26
9076	CLDN1	4.58211	5.64427	497.44	3.42768e-110	5.41336e-107
120071	GYLTL1B	4.58018	4.80329	262.514	4.8579e-59	7.17537e-57
6703	SPRR2D	4.53834	-1.67989	43.9428	3.38116e-11	1.48552e-10
4025	LPO	4.52152	-1.95446	48.5281	3.25583e-12	1.56583e-11
26281	FGF20	4.51575	-1.31314	54.4572	1.58868e-13	8.61752e-13
50487	PLA2G3	4.49208	-0.150613	49.678	1.81167e-12	8.94552e-12
64063	PRSS22	4.46575	3.33849	246.655	1.39247e-55	1.60761e-53
7038	TG	4.4603	2.48375	151.285	9.07926e-35	2.44628e-33
6374	CXCL5	4.44395	4.56037	80.649	2.69597e-19	2.35435e-18
441502	RPS26P11	4.42362	4.62346	26.4803	2.66245e-07	7.96022e-07
4488	MSX2	4.42089	2.82245	200.243	1.84885e-45	1.02315e-43
3352	HTR1D	4.41823	2.51424	173.455	1.30198e-39	4.79908e-38
727832	GOLGA6L6	4.40696	-2.71235	102.901	3.52361e-24	4.37119e-23
23109	DDN	4.37524	0.9252	247.972	7.18714e-56	8.52943e-54
340706	VWA2	4.31967	4.43206	211.775	5.63153e-48	3.71771e-46
145741	C2CD4A	4.31246	3.9202	261.356	8.68633e-59	1.24713e-56
441273	SPDYE2	4.30758	0.634697	33.4412	7.34528e-09	2.5474e-08
23650	TRIM29	4.30581	5.8525	326.914	4.51895e-73	1.65676e-70
176	ACAN	4.27374	2.90801	231.758	2.46595e-52	2.27273e-50
90226	UCN2	4.25715	-1.2231	167.067	3.23453e-38	1.09404e-36
225689	MAPK15	4.24905	0.511836	287.224	2.00148e-64	4.06855e-62
1116	CHI3L1	4.23985	4.65688	140.183	2.4275e-32	5.48888e-31
80328	ULBP2	4.22539	0.661479	192.686	8.24059e-44	4.05726e-42
6493	SIM2	4.22179	3.02663	386.043	6.01621e-86	4.41138e-83
3889	KRT83	4.21647	-1.86522	44.8172	2.16316e-11	9.65054e-11
54997	TESC	4.21493	4.98911	300.604	2.43357e-67	5.74294e-65
4312	MMP1	4.21087	6.27415	114.903	8.26565e-27	1.25149e-25
4317	MMP8	4.20327	-1.52547	49.3896	2.09852e-12	1.03024e-11
54346	UNC93A	4.19914	1.91247	72.2293	1.91592e-17	1.43666e-16
285189	PLGLA	4.19117	-3.645	60.2755	8.24668e-15	4.9989e-14
574029	DUSP5P	4.18882	-2.35486	114.414	1.05774e-26	1.58863e-25
83959	SLC4A11	4.18557	2.12516	245.307	2.73922e-55	3.03994e-53
339778	C2orf70	4.184	0.840764	226.684	3.1513e-51	2.61941e-49
5644	PRSS1	4.17355	-0.45178	46.8068	7.83398e-12	3.63973e-11
6707	SPRR3	4.17314	-1.70067	55.2153	1.08026e-13	5.94605e-13
85407	NKD1	4.16935	4.97545	125.592	3.77575e-29	6.79403e-28
2792	GNGT1	4.15175	-2.81066	42.0573	8.86369e-11	3.72224e-10
2020	EN2	4.1385	-0.304465	43.7029	3.82201e-11	1.66673e-10
6101	RP1	4.12637	-2.65057	51.3068	7.90009e-13	4.03776e-12
84069	PLEKHN1	4.11288	1.10507	368.509	3.95175e-82	2.2537e-79
285973	ATG9B	4.11172	1.8712	215.507	8.63904e-49	6.07425e-47
5655	KLK10	4.11119	5.03949	116.817	3.1486e-27	4.93089e-26
341676	NEK5	4.09347	-0.690844	261.042	1.01704e-58	1.44006e-56
255349	TMEM211	4.07231	0.705939	99.1993	2.28328e-23	2.69879e-22
378108	TRIM74	4.0563	-0.269557	29.7596	4.89088e-08	1.57415e-07
94115	CGB8	4.01877	-0.952118	65.3507	6.26885e-16	4.15582e-15
85409	NKD2	4.01812	3.75794	176.619	2.65256e-40	1.01794e-38
4320	MMP11	4.00255	6.89547	236.754	2.00724e-53	1.98128e-51
1056	CEL	3.97885	6.1924	60.3857	7.79758e-15	4.73785e-14
2637	GBX2	3.97402	-2.47237	43.6903	3.84683e-11	1.6772e-10
2001	ELF5	3.9598	0.311183	32.7446	1.051e-08	3.59214e-08
23305	ACSL6	3.95204	2.48617	129.66	4.86428e-30	9.35975e-29
1830	DSG3	3.93935	3.11051	87.3053	9.29998e-21	9.08363e-20
6173	RPL36A	3.93296	4.93206	153.955	2.36953e-35	6.63695e-34
89883	OR6W1P	3.92882	-2.65425	29.8898	4.57312e-08	1.47673e-07
6144	RPL21	3.92848	5.93283	41.7121	1.05751e-10	4.40492e-10
154754	TRY6	3.92021	-0.496991	42.0589	8.85639e-11	3.71994e-10
92346	C1orf105	3.91382	-2.77916	49.8093	1.69435e-12	8.40055e-12
1294	COL7A1	3.90865	4.13861	244.13	4.94508e-55	5.34355e-53
260429	PRSS33	3.90736	2.80082	54.2784	1.74005e-13	9.40871e-13
127534	GJB4	3.9002	1.83864	128.067	1.08529e-29	2.03304e-28
653427	FOXD4L5	3.89373	-3.45171	61.1227	5.36255e-15	3.30527e-14
3026	HABP2	3.89293	1.03011	49.9655	1.56473e-12	7.78988e-12
5005	ORM2	3.88917	-2.43005	49.351	2.14023e-12	1.04946e-11
342977	NANOS3	3.88786	0.46163	108.612	1.97369e-25	2.68178e-24
387267	KRTAP5-4	3.87873	-3.21772	22.2486	2.39536e-06	6.45226e-06
4319	MMP10	3.87718	1.58881	99.9889	1.53257e-23	1.82619e-22
387628	KGFLP1	3.87679	-1.65669	31.0725	2.48574e-08	8.23007e-08
10265	IRX5	3.87471	-0.582941	106.652	5.30508e-25	7.04063e-24
124093	CCDC78	3.86513	0.805215	189.783	3.54549e-43	1.63947e-41
401827	MSLNL	3.85935	-3.64851	67.3541	2.26865e-16	1.56353e-15
56164	STK31	3.85241	1.31136	84.3493	4.14648e-20	3.84688e-19
343263	MYBPHL	3.83165	-2.36606	48.8787	2.72294e-12	1.31851e-11
342	APOC1P1	3.8225	-2.83249	36.8925	1.24824e-09	4.68172e-09
3195	TLX1	3.8158	0.500376	174.104	9.393e-40	3.4873e-38
8038	ADAM12	3.81405	3.79709	160.185	1.03112e-36	3.16914e-35
677842	SNORA76	3.80952	-3.51362	40.3977	2.0718e-10	8.35024e-10
25975	EGFL6	3.80944	1.07995	220.073	8.71748e-50	6.46132e-48
55195	C14orf105	3.80328	-2.89262	42.51	7.03225e-11	2.98304e-10
85452	KIAA1751	3.79585	-2.46718	47.057	6.89527e-12	3.2145e-11
2244	FGB	3.79014	-0.981355	44.952	2.01927e-11	9.02824e-11
57501	KIAA1257	3.78332	1.59721	485.452	1.39107e-107	1.68e-104
84983	MGC14436	3.77124	-0.982028	176.061	3.5122e-40	1.34532e-38
254958	REXO1L1	3.77117	-3.28978	51.1478	8.56663e-13	4.36106e-12
2191	FAP	3.76986	3.31942	139.539	3.3578e-32	7.5097e-31
199675	C19orf59	3.74819	0.436159	66.0944	4.29832e-16	2.89151e-15
574042	SNORA10	3.74599	-3.21025	29.4575	5.71575e-08	1.82959e-07
3576	IL8	3.735	6.69569	82.7912	9.1196e-20	8.23009e-19
57761	TRIB3	3.73195	5.68081	561.842	3.34192e-124	8.57663e-121
84264	HAGHL	3.72983	2.52506	224.511	9.38492e-51	7.52663e-49
389658	FAM150A	3.72504	-0.0559028	192.348	9.76614e-44	4.75139e-42
255275	MYADML2	3.72088	0.856114	74.1045	7.40877e-18	5.77265e-17
6820	SULT2B1	3.70305	4.13075	310.931	1.36885e-69	3.84985e-67
6910	TBX5	3.69957	-2.41303	38.2023	6.3778e-10	2.46643e-09
10517	FBXW10	3.68846	-2.77668	57.1285	4.08239e-14	2.32885e-13
92235	DUSP27	3.68709	4.65608	39.7475	2.89007e-10	1.14903e-09
118663	BTBD16	3.68652	-1.51561	135.754	2.25873e-31	4.72241e-30
1082	CGB	3.68502	-0.78842	40.7941	1.69144e-10	6.88207e-10
93659	CGB5	3.67982	-0.801388	43.7868	3.66172e-11	1.60091e-10
4070	TACSTD2	3.67815	4.98884	97.6015	5.11648e-23	5.90813e-22
116211	TM4SF19	3.67445	-0.936188	85.0732	2.87526e-20	2.70293e-19
3227	HOXC11	3.66921	-0.00190815	34.5018	4.2586e-09	1.51007e-08
7546	ZIC2	3.66297	1.34829	60.6953	6.66281e-15	4.07368e-14
653499	LGALS7B	3.65368	-1.92033	59.7076	1.1005e-14	6.58922e-14
8710	SERPINB7	3.65078	-0.984963	52.1456	5.15334e-13	2.6745e-12
5473	PPBP	3.64988	2.83911	54.8196	1.32116e-13	7.21596e-13
10669	CGREF1	3.64335	4.09834	231.662	2.58807e-52	2.36158e-50
29989	OBP2B	3.64081	-2.44012	41.9282	9.46854e-11	3.95924e-10
6273	S100A2	3.6286	1.61094	209.732	1.57119e-47	9.98705e-46
6704	SPRR2E	3.60726	-3.30086	43.5229	4.19037e-11	1.82079e-10
10202	DHRS2	3.60531	3.27856	77.6948	1.20256e-18	9.95952e-18
765	CA6	3.59307	-1.69751	43.726	3.77728e-11	1.64792e-10
28231	SLCO4A1	3.58776	5.53753	417.297	9.45563e-93	8.44059e-90
5317	PKP1	3.58693	3.13386	185.414	3.18708e-42	1.36605e-40
796	CALCA	3.58501	-0.774292	37.4682	9.29158e-10	3.53925e-09
4102	MAGEA3	3.58275	1.49418	45.3343	1.66114e-11	7.48568e-11
283212	KLHL35	3.57936	2.05933	92.8416	5.66513e-22	6.10235e-21
51200	CPA4	3.56788	-2.56524	74.8503	5.07794e-18	4.0129e-17
55867	SLC22A11	3.56758	0.283622	50.5383	1.16859e-12	5.8877e-12
4188	MDFI	3.55206	2.876	319.098	2.27707e-71	7.08342e-69
89886	SLAMF9	3.54855	-1.75566	85.2923	2.57365e-20	2.42829e-19
29797	POM121L8P	3.54316	-2.74298	29.1553	6.68027e-08	2.12673e-07
146723	C17orf77	3.52807	0.603279	41.1978	1.37578e-10	5.64247e-10
80758	PRR7	3.51928	2.45258	347.101	1.81346e-77	7.92175e-75
84141	FAM176A	3.51594	2.13797	161.735	4.72789e-37	1.49336e-35
5225	PGC	3.51276	-0.0721658	55.4546	9.56442e-14	5.28437e-13
389058	SP5	3.48576	3.13082	143.988	3.574e-33	8.60232e-32
84733	CBX2	3.48539	3.22803	300.632	2.3988e-67	5.72672e-65
64849	SLC13A3	3.47241	2.47016	74.1963	7.07212e-18	5.52713e-17
128817	CSTL1	3.45771	-3.23033	35.6196	2.3986e-09	8.7284e-09
442459	LOC442459	3.45761	-0.238774	56.2992	6.22418e-14	3.48673e-13
268	AMH	3.44971	-0.00109602	87.9815	6.60703e-21	6.51531e-20
1406	CRX	3.43862	-3.79045	42.6359	6.59397e-11	2.80349e-10
1437	CSF2	3.43627	-1.20472	55.602	8.87315e-14	4.91567e-13
81501	TM7SF4	3.43429	-1.78898	63.1721	1.89413e-15	1.20622e-14
23601	CLEC5A	3.4285	1.02966	68.7059	1.14298e-16	8.09471e-16
165904	XIRP1	3.42489	-1.2792	94.1946	2.85982e-22	3.13816e-21
7804	LRP8	3.42215	3.43113	277.306	2.90229e-62	5.32026e-60
283768	GOLGA8G	3.41224	-3.58868	48.7686	2.8802e-12	1.39122e-11
255738	PCSK9	3.40891	5.69471	138.876	4.6881e-32	1.03163e-30
387778	SPDYC	3.40734	-2.13176	50.7448	1.05189e-12	5.32585e-12
115908	CTHRC1	3.40703	4.16784	206.193	9.30076e-47	5.66629e-45
8061	FOSL1	3.40332	3.31747	122.521	1.77537e-28	3.04767e-27
283971	CLEC18C	3.39902	-2.12635	24.5818	7.12228e-07	2.03009e-06
6755	SSTR5	3.39858	-0.0683759	77.2134	1.53448e-18	1.2622e-17
6495	SIX1	3.39741	-0.916579	91.4366	1.15228e-21	1.21569e-20
11009	IL24	3.3947	1.40394	48.9763	2.5907e-12	1.25863e-11
10699	CORIN	3.39029	0.654079	137.471	9.51428e-32	2.04115e-30
283767	GOLGA6L1	3.38591	-3.45032	26.3623	2.83004e-07	8.43916e-07
8771	TNFRSF6B	3.38309	5.19779	86.4538	1.4304e-20	1.37812e-19
6712	SPTBN2	3.37348	4.57047	367.501	6.54989e-82	3.53884e-79
129025	ZNF280A	3.37203	-2.8192	26.1441	3.16871e-07	9.40672e-07
338879	RNASE10	3.36846	-2.54952	24.8634	6.15382e-07	1.76754e-06
138065	RNF183	3.36562	1.29993	245.205	2.8828e-55	3.18209e-53
10309	CCNO	3.36115	2.54801	228.129	1.52528e-51	1.31027e-49
341208	HEPHL1	3.36028	0.945647	40.7053	1.77002e-10	7.18755e-10
646024	RAET1K	3.35675	-2.14464	96.2793	9.97692e-23	1.12982e-21
8862	APLN	3.35564	2.80236	189.94	3.27694e-43	1.52215e-41
6696	SPP1	3.35407	6.88911	79.3497	5.20351e-19	4.42924e-18
146771	TCAM1P	3.34433	-1.79375	42.0388	8.94784e-11	3.75528e-10
5462	POU5F1B	3.33731	1.94358	139.553	3.33418e-32	7.46501e-31
26777	SNORA71A	3.33687	-3.7429	41.9234	9.49195e-11	3.96741e-10
1057	CELP	3.33374	4.30442	35.0931	3.14314e-09	1.12936e-08
493829	TRIM72	3.327	-0.302326	30.8595	2.77406e-08	9.139e-08
7036	TFR2	3.32659	1.7245	234.154	7.4048e-53	7.0059e-51
731220	RFX8	3.31777	-3.09668	61.0842	5.46862e-15	3.36661e-14
387733	IFITM5	3.31632	-3.33768	39.8108	2.79799e-10	1.1135e-09
4101	MAGEA2	3.31592	1.48498	33.0493	8.98531e-09	3.09266e-08
6998	TDGF3	3.31169	2.04048	75.3188	4.00531e-18	3.19104e-17
81792	ADAMTS12	3.30541	2.48572	171.454	3.56066e-39	1.28478e-37
7045	TGFBI	3.29137	9.46568	268.262	2.71503e-60	4.56903e-58
430	ASCL2	3.28733	5.81265	153.89	2.44721e-35	6.83586e-34
1852	DUSP9	3.28321	-1.97975	51.1266	8.65956e-13	4.40291e-12
50507	NOX4	3.27601	0.384706	126.292	2.6544e-29	4.83992e-28
56604	TUBB4Q	3.2725	-0.0568315	37.1046	1.11961e-09	4.22241e-09
570	BAAT	3.27228	-1.73311	64.541	9.45455e-16	6.1878e-15
4588	MUC6	3.26512	4.45048	35.8927	2.08492e-09	7.62749e-09
56169	GSDMC	3.26138	-2.46027	75.6353	3.41213e-18	2.73544e-17
338821	LST-3TM12	3.25771	-3.15129	12.7588	0.000354338	0.000743551
11247	NXPH4	3.2574	2.12177	55.5382	9.16626e-14	5.07531e-13
191585	PLAC4	3.25337	-0.0225503	78.9172	6.47689e-19	5.4678e-18
374286	CDRT1	3.24485	-1.8362	59.9659	9.65144e-15	5.80926e-14
100132403	FAM157B	3.24151	-2.82459	33.3946	7.52314e-09	2.60732e-08
340146	SLC35D3	3.23797	2.67087	49.7494	1.74693e-12	8.64455e-12
8581	LY6D	3.23424	0.212756	36.9281	1.22566e-09	4.60122e-09
100170841	C17orf96	3.23341	2.8442	304.368	3.68349e-68	9.33651e-66
100127888	LOC100127888	3.21698	2.11206	124.094	8.03462e-29	1.41474e-27
3855	KRT7	3.21686	1.99969	125.737	3.5104e-29	6.33322e-28
55586	MIOX	3.2157	-1.65373	29.2882	6.2373e-08	1.99002e-07
2147	F2	3.21514	-1.58908	47.1779	6.48283e-12	3.02773e-11
84951	TNS4	3.21504	6.21265	162.088	3.95762e-37	1.25586e-35
27165	GLS2	3.21238	2.02868	253.344	4.84607e-57	6.33724e-55
13	AADAC	3.19915	1.9172	45.7359	1.35317e-11	6.15509e-11
7054	TH	3.19852	-1.09054	75.8049	3.13118e-18	2.52004e-17
374897	SBSN	3.19579	-2.71301	19.4564	1.0292e-05	2.59652e-05
360226	PRSS41	3.18321	-3.17676	37.9726	7.17441e-10	2.75942e-09
84176	MYH16	3.17517	-3.41401	34.7195	3.80798e-09	1.35638e-08
5726	TAS2R38	3.1704	-2.10736	89.8422	2.57934e-21	2.6399e-20
8468	FKBP6	3.16226	-3.19711	16.3028	5.39829e-05	0.000125532
728936	NBPF16	3.16054	3.57043	44.384	2.69878e-11	1.19596e-10
51442	VGLL1	3.15276	-3.6114	24.5495	7.24243e-07	2.06149e-06
118430	MUCL1	3.14897	-1.61564	42.8499	5.9105e-11	2.53179e-10
51085	MLXIPL	3.14091	4.54643	130.327	3.47475e-30	6.7621e-29
100133161	LOC100133161	3.13857	3.46434	70.2447	5.2387e-17	3.81268e-16
114335	CGB1	3.12998	-1.19015	47.9932	4.27703e-12	2.02986e-11
79628	SH3TC2	3.12859	3.17104	137.748	8.2748e-32	1.7902e-30
84808	C1orf170	3.12448	-0.27753	268.136	2.89184e-60	4.82702e-58
114336	CGB2	3.12392	-1.13044	38.5289	5.39485e-10	2.10041e-09
114822	RHPN1	3.12235	3.70018	274.316	1.30123e-61	2.32309e-59
1473	CST5	3.12061	-3.37804	19.5205	9.95268e-06	2.51432e-05
5475	PPEF1	3.11811	-2.21468	84.7218	3.43437e-20	3.20797e-19
2694	GIF	3.11807	0.308603	66.6972	3.16586e-16	2.15583e-15
284366	KLK9	3.11769	-3.76546	38.6668	5.02682e-10	1.96283e-09
1591	CYP24A1	3.11381	-0.222156	26.5102	2.6215e-07	7.84464e-07
353324	SPATA12	3.10872	-0.67064	191.239	1.7056e-43	8.05004e-42
121391	KRT74	3.10739	-3.23186	37.1455	1.09634e-09	4.13845e-09
80329	ULBP1	3.10556	-0.844335	124.87	5.43423e-29	9.6765e-28
100132247	LOC100132247	3.09686	7.60787	38.0406	6.92883e-10	2.67047e-09
2563	GABRD	3.09383	-0.212426	201.886	8.09764e-46	4.59262e-44
1671	DEFA6	3.09125	4.34533	30.7729	2.90065e-08	9.54684e-08
285051	C2orf61	3.08855	-2.96998	70.1808	5.41092e-17	3.93523e-16
8614	STC2	3.08347	3.69361	139.536	3.36319e-32	7.51357e-31
4111	MAGEA12	3.07956	0.0652	31.7373	1.765e-08	5.92113e-08
6318	SERPINB4	3.07241	-3.22825	35.4529	2.61297e-09	9.46152e-09
1670	DEFA5	3.06935	5.41533	24.7554	6.50857e-07	1.8637e-06
283867	LOC283867	3.06482	-3.37016	10.5752	0.00114614	0.00224429
8140	SLC7A5	3.05978	7.07045	274.834	1.00307e-61	1.82248e-59
26781	SNORA67	3.05421	-2.42523	25.8064	3.77438e-07	1.11004e-06
284418	FAM71E2	3.05134	-2.67076	23.016	1.60658e-06	4.40558e-06
115019	SLC26A9	3.04984	0.150604	37.338	9.93279e-10	3.76811e-09
8852	AKAP4	3.04841	-3.25544	37.9609	7.21758e-10	2.77551e-09
2248	FGF3	3.0471	-1.44103	28.3018	1.03799e-07	3.24269e-07
4973	OLR1	3.04237	1.52414	98.7467	2.86952e-23	3.37037e-22
404744	AAA1	3.04077	-3.44754	27.8243	1.32844e-07	4.1057e-07
196051	PPAPDC1A	3.03859	0.420754	76.266	2.47916e-18	2.00788e-17
4105	MAGEA6	3.03492	1.95511	27.0505	1.98211e-07	6.01281e-07
80339	PNPLA3	3.03467	-1.07631	82.47	1.07286e-19	9.63556e-19
653268	AGAP7	3.03054	2.28782	42.8328	5.96238e-11	2.55241e-10
26579	MYEOV	3.02664	4.12692	118.715	1.2093e-27	1.96115e-26
653149	NBPF6	3.02501	-1.61529	19.142	1.21347e-05	3.03198e-05
84000	TMPRSS13	3.02397	2.82359	91.3484	1.20479e-21	1.26849e-20
11281	POU6F2	3.01938	-0.780647	18.7281	1.50743e-05	3.7315e-05
56001	NXF2	3.01595	-0.631925	23.1704	1.48263e-06	4.07767e-06
5004	ORM1	3.00239	-0.65625	32.9239	9.58387e-09	3.28821e-08
10686	CLDN16	3.00068	-2.24838	57.3442	3.65848e-14	2.09518e-13
54097	FAM3B	2.99914	4.6886	35.974	1.99969e-09	7.33661e-09
375607	C7orf52	2.99892	-2.51113	21.3138	3.89917e-06	1.0291e-05
55282	LRRC36	2.99853	0.554135	198.138	5.3228e-45	2.8385e-43
2974	GUCY1B2	2.99638	-0.640925	57.4838	3.40775e-14	1.95814e-13
563	AZGP1	2.99594	5.68008	166.948	3.43369e-38	1.15949e-36
284353	NKPD1	2.99497	-0.900944	116.549	3.60306e-27	5.60412e-26
84560	MT4	2.99468	-0.707877	45.5201	1.51078e-11	6.84266e-11
5582	PRKCG	2.99431	0.486343	58.1157	2.47147e-14	1.44235e-13
100132708	C2orf14	2.99371	-3.43448	33.2248	8.20983e-09	2.83573e-08
344875	DVWA	2.99226	-3.10601	49.7474	1.74874e-12	8.65142e-12
80336	PABPC1L	2.98447	3.65767	153.948	2.37786e-35	6.65121e-34
646243	CXADRP2	2.98122	-0.864264	24.5921	7.08398e-07	2.02019e-06
399844	FLJ45445	2.97943	3.99661	62.5513	2.59595e-15	1.63389e-14
9518	GDF15	2.97581	6.9749	121.535	2.91845e-28	4.96838e-27
51561	IL23A	2.97143	0.783816	177.454	1.74291e-40	6.75165e-39
144406	WDR66	2.96973	0.257941	174.341	8.33815e-40	3.11256e-38
653544	LOC653544	2.96936	-3.52113	33.1876	8.3684e-09	2.88905e-08
51332	SPTBN5	2.96458	1.68292	97.3882	5.69841e-23	6.55062e-22
100302692	NCRNA00182	2.96318	4.71601	40.0799	2.43788e-10	9.76435e-10
284340	CXCL17	2.96047	-0.602081	28.7046	8.43041e-08	2.65998e-07
6373	CXCL11	2.96019	2.9949	74.8829	4.99479e-18	3.94871e-17
730262	PPIAL4E	2.95691	-3.78306	21.0499	4.47487e-06	1.17231e-05
6291	SAA4	2.9552	-2.91707	13.6495	0.000220296	0.000474496
126123	C19orf41	2.94458	-1.87425	14.6278	0.000130966	0.000290781
387914	SHISA2	2.94269	1.30283	180.157	4.47825e-41	1.80634e-39
55083	KIF26B	2.93177	1.9272	127.516	1.43212e-29	2.64652e-28
345651	ACTBL2	2.9228	-3.41888	34.1126	5.2014e-09	1.82922e-08
336	APOA2	2.92224	-0.916249	23.219	1.44559e-06	3.98115e-06
10164	CHST4	2.91887	-0.277813	53.7266	2.30427e-13	1.23361e-12
728410	LOC728410	2.91601	-4.02112	35.7929	2.19448e-09	8.01119e-09
1564	CYP2D7P1	2.91566	0.602722	87.2192	9.71352e-21	9.46953e-20
58524	DMRT3	2.91358	-2.56731	31.1501	2.38823e-08	7.92255e-08
339521	FAM58B	2.91149	-2.8618	22.0266	2.68893e-06	7.20992e-06
147700	KLC3	2.9112	-0.592672	160.3	9.73152e-37	2.99997e-35
389791	LOC389791	2.91089	-0.783225	181.238	2.60049e-41	1.06145e-39
54210	TREM1	2.90259	1.6919	51.1786	8.43345e-13	4.30063e-12
84962	JUB	2.9014	3.80374	486.363	8.81396e-108	1.131e-104
5268	SERPINB5	2.8967	5.4374	74.1924	7.08639e-18	5.53617e-17
394263	MUC21	2.88762	-2.91518	37.8063	7.81285e-10	2.99599e-09
79012	CAMKV	2.88696	-0.755499	49.831	1.67578e-12	8.31652e-12
388685	FLJ39739	2.88661	0.798579	36.5136	1.51602e-09	5.64582e-09
5820	PVT1	2.88024	2.20134	333.06	2.07184e-74	8.02584e-72
8838	WISP3	2.8752	-0.106375	17.1158	3.51694e-05	8.35625e-05
80131	LRRC8E	2.8744	3.21437	336.366	3.94648e-75	1.58873e-72
27286	SRPX2	2.86381	4.57503	87.5237	8.3277e-21	8.16114e-20
6757	SSX2	2.86016	-2.53669	31.2054	2.32123e-08	7.70652e-08
117195	MRGPRX3	2.85805	-3.81788	24.8352	6.24474e-07	1.79216e-06
2700	GJA3	2.85554	-0.784549	56.9011	4.5829e-14	2.60137e-13
50617	ATP6V0A4	2.85432	-3.20344	34.081	5.2864e-09	1.8572e-08
3963	LGALS7	2.85256	-2.08909	48.3246	3.61197e-12	1.72861e-11
92659	LOC92659	2.84948	1.56871	361.586	1.27126e-80	6.36593e-78
23562	CLDN14	2.84874	-0.296776	89.1569	3.647e-21	3.6885e-20
256297	PTF1A	2.84861	-2.70946	25.0319	5.6389e-07	1.6267e-06
53828	FXYD4	2.84762	-2.54902	21.3997	3.72834e-06	9.86425e-06
55287	TMEM40	2.83968	-3.268	21.2383	4.0557e-06	1.06781e-05
80307	FER1L4	2.83641	2.90096	95.7085	1.33107e-22	1.49661e-21
8348	HIST1H2BO	2.83493	-1.66922	30.9419	2.65872e-08	8.77733e-08
7473	WNT3	2.82934	-0.341488	126.927	1.92752e-29	3.53024e-28
2904	GRIN2B	2.82839	-0.400568	103.673	2.38627e-24	3.00199e-23
6533	SLC6A6	2.82753	6.25914	297.781	1.00286e-66	2.1904e-64
8688	KRT37	2.82713	-3.54153	31.2431	2.2766e-08	7.56201e-08
80162	ATHL1	2.82623	6.05046	75.0572	4.57269e-18	3.63039e-17
7139	TNNT2	2.82394	-1.83196	48.6444	3.06843e-12	1.47936e-11
619562	SNORA3	2.8237	-3.91332	28.5972	8.91091e-08	2.80512e-07
285987	DLX6AS	2.82123	-2.18967	15.1985	9.67787e-05	0.000218732
8840	WISP1	2.81826	2.0889	139.925	2.76427e-32	6.22977e-31
256764	WDR72	2.81175	3.61677	47.5786	5.28432e-12	2.48437e-11
340393	C8ORFK29	2.80887	-0.902433	80.0202	3.70611e-19	3.20244e-18
6579	SLCO1A2	2.80334	-1.95611	32.0217	1.52458e-08	5.14062e-08
116093	DIRC1	2.80244	-3.6334	18.7796	1.4673e-05	3.63699e-05
284729	ESPNP	2.78722	-2.76939	36.1149	1.86023e-09	6.84818e-09
3885	KRT34	2.78523	-3.30134	32.2282	1.37089e-08	4.63915e-08
3078	CFHR1	2.78326	-0.695044	10.969	0.000926463	0.00184047
374877	C19orf45	2.78153	0.487121	155.717	9.76055e-36	2.78923e-34
1846	DUSP4	2.78126	4.30553	90.7411	1.63756e-21	1.69973e-20
340390	KIAA1875	2.77884	0.182243	106.386	6.06853e-25	7.99698e-24
341346	C12orf70	2.77434	-3.24947	43.422	4.4121e-11	1.91067e-10
245802	MS4A6E	2.76692	-3.56038	18.2148	1.97339e-05	4.82388e-05
24147	FJX1	2.76639	1.47195	232.484	1.71211e-52	1.59055e-50
2243	FGA	2.76634	-1.30144	20.3995	6.28446e-06	1.62053e-05
2653	GCSH	2.76399	1.71029	85.5862	2.21814e-20	2.10641e-19
652995	UCA1	2.74921	3.44845	74.7454	5.35504e-18	4.21728e-17
30010	NXPH1	2.74863	-3.24011	13.0155	0.000308921	0.000653391
7447	VSNL1	2.74664	4.14146	135.949	2.04769e-31	4.30749e-30
677796	SNORA5C	2.74525	-3.74321	18.4964	1.7023e-05	4.19264e-05
7379	UPK2	2.73268	-2.90795	15.0357	0.000105497	0.000236951
57057	TBX20	2.72333	-2.20093	12.4134	0.000426261	0.00088489
3730	KAL1	2.72122	2.71207	159.406	1.52564e-36	4.62673e-35
375791	C9orf169	2.71936	-1.50659	96.5694	8.6168e-23	9.79577e-22
100131551	LOC100131551	2.71897	-3.16086	35.0232	3.25799e-09	1.16879e-08
387071	FAM136B	2.71713	-2.84225	13.8639	0.000196534	0.000426852
6759	SSX4	2.71521	-3.46539	15.9275	6.58138e-05	0.000151652
387522	TMEM189-UBE2V1	2.71365	2.44698	7.30164	0.00688915	0.0120807
2523	FUT1	2.71357	2.4092	246.549	1.46801e-55	1.68378e-53
80740	LY6G6C	2.71289	-0.310233	61.926	3.56618e-15	2.22275e-14
284099	C17orf78	2.7127	1.55744	16.653	4.48794e-05	0.000105269
6286	S100P	2.7117	7.34147	92.7502	5.93294e-22	6.3741e-21
677850	SNORD1C	2.70615	0.174099	182.186	1.61499e-41	6.67152e-40
692203	SNORD88B	2.70046	-4.02143	31.2671	2.24853e-08	7.47483e-08
9024	BRSK2	2.70022	1.68926	46.0045	1.17981e-11	5.40444e-11
5083	PAX9	2.69997	0.581985	48.584	3.16447e-12	1.52332e-11
391123	VSIG8	2.69824	-1.69246	42.1739	8.35059e-11	3.51828e-10
6424	SFRP4	2.69702	4.95576	60.3772	7.83149e-15	4.75564e-14
286207	C9orf117	2.69614	-0.844913	160.126	1.06186e-36	3.24904e-35
1440	CSF3	2.69614	1.49061	32.8413	9.99993e-09	3.42295e-08
341405	ANKRD33	2.6938	-3.41279	9.41314	0.00215436	0.00406014
6276	S100A5	2.68942	-2.41906	59.7057	1.10155e-14	6.59356e-14
644591	PPIAL4G	2.68816	3.60967	51.1716	8.46357e-13	4.31394e-12
219595	FOLH1B	2.68348	-2.56063	13.9972	0.000183078	0.000399149
64699	TMPRSS3	2.67944	2.69665	166.538	4.21961e-38	1.41557e-36
2128	EVX1	2.67594	0.507109	32.7372	1.05497e-08	3.60512e-08
100158262	SCARNA9L	2.6747	-3.58904	12.9307	0.000323232	0.000681343
144453	BEST3	2.67341	-1.29634	22.3736	2.24435e-06	6.06698e-06
146754	DNAH2	2.67275	1.68801	52.5149	4.26993e-13	2.23749e-12
155400	NSUN5P1	2.67002	3.52418	159.955	1.15752e-36	3.53648e-35
2827	GPR3	2.66729	0.0614991	94.2648	2.76018e-22	3.03369e-21
286380	FOXD4L3	2.6626	-3.35991	11.1609	0.000835406	0.00166911
3743	KCNA7	2.66079	-3.89112	24.4226	7.73567e-07	2.19791e-06
54905	CYP2W1	2.6602	5.09429	35.1247	3.09247e-09	1.11174e-08
113157	RPLP0P2	2.66001	2.15927	58.4954	2.03768e-14	1.19462e-13
6954	TCP11	2.65709	-0.431688	20.492	5.98812e-06	1.54625e-05
388503	C3P1	2.65694	-3.70126	29.0957	6.88903e-08	2.19149e-07
8608	RDH16	2.65692	-0.843771	78.6151	7.54707e-19	6.32444e-18
2921	CXCL3	2.65628	4.36022	94.0642	3.05456e-22	3.34113e-21
138240	C9orf57	2.65574	-3.65355	29.0448	7.07224e-08	2.24733e-07
64106	NPFFR1	2.65038	-2.65991	46.1266	1.10854e-11	5.08477e-11
285401	LOC285401	2.65006	-3.59917	25.6544	4.08369e-07	1.19706e-06
54959	ODAM	2.64972	0.993214	20.1948	6.99429e-06	1.79298e-05
574040	SNORA6	2.64767	-3.42301	10.3617	0.00128654	0.00250513
29968	PSAT1	2.64747	5.3494	267.263	4.48086e-60	7.35973e-58
4487	MSX1	2.64639	1.88181	114.364	1.08471e-26	1.62794e-25
276	AMY1A	2.64547	-1.01628	24.669	6.80691e-07	1.94533e-06
57127	RHBG	2.64423	-3.77882	14.091	0.000174172	0.000380864
3713	IVL	2.64197	-2.58785	28.1884	1.10061e-07	3.42841e-07
100134868	LOC100134868	2.63991	-0.477051	88.5948	4.84565e-21	4.84117e-20
26525	IL1F5	2.63884	-3.36587	12.9566	0.000318795	0.000672543
7138	TNNT1	2.63755	1.13868	29.431	5.79428e-08	1.85328e-07
574028	CLLU1	2.63709	-2.6658	12.7969	0.000347193	0.000729304
340206	TREML3	2.63691	-3.4706	11.9074	0.000559119	0.00114233
652965	SNORA48	2.6342	-3.43976	28.6058	8.87163e-08	2.79361e-07
219995	MS4A15	2.63247	-1.31048	59.9989	9.49088e-15	5.71932e-14
57464	FAM40B	2.63243	2.10457	158.088	2.96013e-36	8.74453e-35
59335	PRDM12	2.6318	-2.06918	110.474	7.71642e-26	1.08214e-24
6317	SERPINB3	2.6291	-2.49686	22.4244	2.1858e-06	5.91495e-06
3053	SERPIND1	2.62751	0.00874699	30.9368	2.6657e-08	8.79696e-08
197	AHSG	2.6264	-2.44808	22.8931	1.71263e-06	4.68452e-06
222	ALDH3B2	2.62322	0.838793	64.7532	8.48897e-16	5.58075e-15
8193	DPF1	2.62183	-1.71678	73.0567	1.25979e-17	9.58662e-17
7020	TFAP2A	2.62092	1.84835	72.5077	1.66385e-17	1.25529e-16
440044	SLC22A20	2.61809	-0.0374531	51.9761	5.618e-13	2.90756e-12
58538	MPP4	2.6127	-3.56518	34.7619	3.72592e-09	1.32784e-08
54716	SLC6A20	2.61249	4.04521	46.4564	9.36776e-12	4.32298e-11
83896	KRTAP3-1	2.61197	-3.00603	19.856	8.35024e-06	2.12519e-05
55321	C20orf46	2.60788	1.77901	115.874	5.06591e-27	7.79672e-26
11045	UPK1A	2.6071	-3.05738	11.8938	0.000563199	0.00114975
374955	SPATA21	2.60545	-3.45206	25.7581	3.87004e-07	1.13736e-06
285643	KIF4B	2.60214	0.037252	123.709	9.75493e-29	1.69871e-27
51458	RHCG	2.59936	0.462402	47.2393	6.28271e-12	2.93827e-11
6556	SLC11A1	2.59837	2.80339	111.228	5.27399e-26	7.53517e-25
114771	PGLYRP3	2.59776	-3.80412	25.4497	4.54072e-07	1.32291e-06
170680	PSORS1C2	2.59351	-1.06489	34.4876	4.28977e-09	1.52034e-08
100131390	SP9	2.58886	-3.60176	25.1024	5.43652e-07	1.57315e-06
22822	PHLDA1	2.58634	6.8515	195.933	1.61224e-44	8.40123e-43
6656	SOX1	2.57897	0.49407	17.9533	2.2639e-05	5.49605e-05
8843	GPR109B	2.57732	1.24499	58.9374	1.6277e-14	9.60297e-14
56729	RETN	2.57367	-2.85064	11.6486	0.000642496	0.00130308
6725	SRMS	2.5733	1.07157	72.6032	1.58521e-17	1.1983e-16
79679	VTCN1	2.56965	-2.74377	16.2639	5.51037e-05	0.000127979
338376	IFNE	2.56908	-3.36784	12.4451	0.000419079	0.000870773
445582	POTEE	2.56823	5.03791	16.7055	4.36532e-05	0.000102545
1775	DNASE1L2	2.56518	-0.602327	95.4489	1.51757e-22	1.69887e-21
146779	EFCAB3	2.55196	-3.65762	7.75754	0.00534889	0.0095411
285961	SEPT7L	2.55181	-3.01529	31.2042	2.32261e-08	7.70986e-08
160419	C12orf50	2.55147	-3.8046	13.478	0.000241381	0.00051693
3929	LBP	2.5484	-0.820605	22.2145	2.4383e-06	6.56363e-06
440356	LOC440356	2.54798	-3.26718	6.52022	0.0106655	0.0181585
655	BMP7	2.54765	4.75426	79.723	4.30759e-19	3.69574e-18
728262	FAM157A	2.547	-0.339678	71.4014	2.91467e-17	2.16345e-16
366	AQP9	2.54444	2.2566	30.6907	3.02609e-08	9.94058e-08
728404	AGAP8	2.54354	2.52379	54.0522	1.95238e-13	1.0507e-12
3882	KRT32	2.54185	-3.6967	24.0565	9.35483e-07	2.63607e-06
135886	WBSCR28	2.53981	-2.54467	33.0376	9.03921e-09	3.10913e-08
114783	LMTK3	2.53817	2.08635	138.362	6.07262e-32	1.32494e-30
140902	R3HDML	2.53747	-0.607444	69.0747	9.48059e-17	6.75854e-16
360132	FKBP9L	2.5374	3.58901	72.3676	1.78622e-17	1.34284e-16
6913	TBX15	2.5353	-1.07662	91.9772	8.76825e-22	9.3034e-21
64078	SLC28A3	2.53309	1.12068	50.1576	1.41883e-12	7.10143e-12
23246	BOP1	2.53301	5.62639	146.532	9.93051e-34	2.47431e-32
5021	OXTR	2.5302	0.560545	229.539	7.51511e-52	6.70838e-50
164312	LRRN4	2.52806	-2.30193	67.4381	2.17405e-16	1.50086e-15
400745	SH2D5	2.52582	-2.2739	39.3628	3.51946e-10	1.39199e-09
8687	KRT38	2.52255	-3.59307	24.8866	6.08045e-07	1.74818e-06
29128	UHRF1	2.51934	4.61129	228.428	1.31302e-51	1.13267e-49
1828	DSG1	2.51709	-1.62481	81.6935	1.58915e-19	1.40937e-18
79092	CARD14	2.51337	1.4929	138.308	6.2401e-32	1.35859e-30
6997	TDGF1	2.51025	4.16931	60.0274	9.35464e-15	5.64053e-14
100132399	GAGE12D	2.50941	-1.80873	36.2608	1.72602e-09	6.3885e-09
2919	CXCL1	2.50672	5.3434	98.3733	3.46505e-23	4.03981e-22
692158	SNORA57	2.50392	-3.37261	33.6186	6.70477e-09	2.33314e-08
7479	WNT8B	2.50165	-2.96768	44.9645	2.00637e-11	8.97643e-11
284110	GSDMA	2.49989	1.17695	75.5177	3.62146e-18	2.89759e-17
348825	TPRXL	2.49844	-0.724949	40.1813	2.31448e-10	9.29733e-10
2253	FGF8	2.49661	-3.62079	13.9356	0.000189183	0.000411889
27189	IL17C	2.49603	-2.50233	27.0439	1.98885e-07	6.03058e-07
112817	DHDPSL	2.49538	-1.04366	45.653	1.41172e-11	6.41381e-11
4237	MFAP2	2.49435	4.16501	128.689	7.93303e-30	1.50391e-28
284186	TMEM105	2.49361	-0.580545	69.1958	8.91562e-17	6.37793e-16
57817	HAMP	2.49334	-1.90466	24.3967	7.8404e-07	2.22674e-06
677814	SNORA31	2.49292	-3.32276	14.5966	0.000133153	0.000295351
54972	TMEM132A	2.49242	4.76164	288.941	8.45898e-65	1.73671e-62
1277	COL1A1	2.49204	10.7243	100.51	1.17779e-23	1.41577e-22
128178	EDARADD	2.48804	4.11174	55.4805	9.43883e-14	5.21779e-13
51330	TNFRSF12A	2.48748	5.04378	207.343	5.22003e-47	3.22808e-45
92312	MEX3A	2.48491	3.24981	128.855	7.29443e-30	1.38668e-28
3060	HCRT	2.48459	-3.63306	7.86611	0.005037	0.00901452
8744	TNFSF9	2.48295	2.49846	46.8898	7.50941e-12	3.49367e-11
3904	LAIR2	2.48184	-2.04241	64.4255	1.00251e-15	6.54872e-15
9620	CELSR1	2.47938	4.87923	165.437	7.34174e-38	2.41947e-36
79955	PDZD7	2.477	-0.519881	92.1787	7.91927e-22	8.4113e-21
7004	TEAD4	2.475	4.24791	408.2	9.03548e-91	7.72948e-88
126961	HIST2H3C	2.47498	-1.93009	64.4067	1.01211e-15	6.60721e-15
100169951	SNAR-A3	2.47207	-3.01691	36.066	1.90743e-09	7.00937e-09
79949	C10orf81	2.4719	4.73369	88.0406	6.41244e-21	6.3417e-20
9603	NFE2L3	2.47158	6.33723	262.02	6.22666e-59	9.00278e-57
387129	NPSR1	2.47038	0.530657	14.077	0.000175474	0.000383505
255057	C19orf26	2.46746	-1.01666	67.816	1.79489e-16	1.24581e-15
3851	KRT4	2.46432	-1.97645	26.0847	3.2676e-07	9.67928e-07
53820	DSCR6	2.46321	-0.805404	55.205	1.08591e-13	5.97555e-13
84848	MGC16121	2.46244	-1.49938	69.9381	6.11945e-17	4.43325e-16
4703	NEB	2.45794	1.13581	35.1413	3.06627e-09	1.10271e-08
644165	LOC644165	2.45609	1.46786	32.8588	9.91025e-09	3.39452e-08
83844	USP26	2.45598	-3.92745	24.7801	6.42563e-07	1.84047e-06
25902	MTHFD1L	2.45191	4.89687	395.826	4.46322e-88	3.39387e-85
144568	A2ML1	2.45137	-0.782407	20.3297	6.51798e-06	1.678e-05
728461	CSAG2	2.45042	-2.4586	23.3314	1.36359e-06	3.77098e-06
92129	RIPPLY1	2.44871	-3.10482	27.6471	1.45587e-07	4.47933e-07
5008	OSM	2.44574	2.99169	51.3459	7.74441e-13	3.96411e-12
63950	DMRTA2	2.44379	-1.27402	18.5396	1.66407e-05	4.10293e-05
81544	GDPD5	2.44216	4.334	182.665	1.2691e-41	5.27446e-40
1029	CDKN2A	2.44122	2.57246	90.8106	1.58101e-21	1.64353e-20
3975	LHX1	2.44042	-2.93844	23.6332	1.16561e-06	3.24489e-06
647859	LOC647859	2.43997	-0.193664	6.68962	0.00969756	0.0166111
7161	TP73	2.43807	1.12989	119.313	8.94323e-28	1.46656e-26
1951	CELSR3	2.43502	3.66094	132.657	1.07458e-30	2.15031e-29
3814	KISS1	2.43421	-1.44885	55.3646	1.00122e-13	5.52284e-13
1244	ABCC2	2.43255	2.27417	46.3441	9.92042e-12	4.5698e-11
6044	SNORA62	2.42988	-3.63067	11.03	0.000896493	0.00178455
2709	GJB5	2.42623	1.3894	23.533	1.22788e-06	3.41408e-06
147409	DSG4	2.4251	-1.11478	84.8398	3.23552e-20	3.02774e-19
729533	FAM72A	2.42286	1.0421	133.742	6.22103e-31	1.25836e-29
6469	SHH	2.42277	2.37277	146.157	1.19966e-33	2.97341e-32
51305	KCNK9	2.41641	-1.26832	46.4237	9.52572e-12	4.39193e-11
23594	ORC6L	2.41365	3.57558	294.763	4.55753e-66	9.45159e-64
56938	ARNTL2	2.40967	2.57967	171.757	3.05834e-39	1.10547e-37
439927	C1orf180	2.40893	-1.2574	63.9608	1.2692e-15	8.22017e-15
5995	RGR	2.40838	-2.25329	11.3172	0.00076792	0.00153967
348738	C2orf48	2.40732	-1.41029	105.141	1.13758e-24	1.47076e-23
6319	SCD	2.40511	8.22022	125.245	4.49906e-29	8.04619e-28
43849	KLK12	2.40494	1.8083	24.6099	7.01906e-07	2.00289e-06
619565	SNORA52	2.40401	-3.72626	11.7857	0.000596883	0.00121513
219293	ATAD3C	2.40271	1.74901	111.965	3.63596e-26	5.25703e-25
124930	ANKRD13B	2.40234	3.31055	204.43	2.25545e-46	1.31928e-44
90161	HS6ST2	2.40089	3.35443	31.0013	2.5786e-08	8.52531e-08
677822	SNORA40	2.39558	-3.78889	16.368	5.21588e-05	0.000121442
633	BGN	2.3932	7.35689	127.737	1.28178e-29	2.38588e-28
8549	LGR5	2.39055	5.63564	72.4575	1.70671e-17	1.28589e-16
57670	KIAA1549	2.38638	4.25002	300.949	2.04669e-67	5.00245e-65
5055	SERPINB2	2.3816	-0.70374	26.4833	2.65827e-07	7.95119e-07
8366	HIST1H4B	2.37904	-3.64089	31.6448	1.85108e-08	6.19773e-08
51666	ASB4	2.37631	-1.10543	33.6267	6.67688e-09	2.32541e-08
348487	FAM131C	2.37264	-1.49326	44.6632	2.34019e-11	1.04132e-10
401647	GOLGA7B	2.37075	2.8227	110.067	9.47127e-26	1.31834e-24
11012	KLK11	2.37028	3.01016	37.2128	1.05915e-09	4.00099e-09
5617	PRL	2.36508	-3.35635	14.7517	0.00012264	0.000273034
147920	IGFL2	2.36046	0.337857	28.8667	7.75335e-08	2.452e-07
100124700	HOTAIR	2.35591	-1.0156	16.2578	5.52818e-05	0.000128349
80714	PBX4	2.35517	0.707812	104.072	1.95074e-24	2.47532e-23
54498	SMOX	2.35505	4.12548	264.681	1.63737e-59	2.49014e-57
131096	KCNH8	2.3448	1.53703	121.144	3.55316e-28	6.014e-27
80975	TMPRSS5	2.34359	-0.461352	56.5707	5.42137e-14	3.0587e-13
128312	HIST3H2BB	2.34357	-2.89751	56.9514	4.46722e-14	2.53781e-13
11254	SLC6A14	2.34001	3.10636	25.5509	4.30872e-07	1.26015e-06
729786	GOLGA8C	2.33619	-3.23756	6.04934	0.0139115	0.0232833
653162	RPSAP9	2.33033	6.41682	21.3499	3.82631e-06	1.01065e-05
4148	MATN3	2.32731	0.811877	73.2624	1.1351e-17	8.68932e-17
6170	RPL39	2.32567	7.20326	69.4527	7.82695e-17	5.63052e-16
9358	ITGBL1	2.32289	2.73527	51.3516	7.7218e-13	3.95451e-12
280664	WFDC10B	2.31621	-2.7946	34.7852	3.68158e-09	1.31227e-08
26776	SNORA71B	2.3147	-3.68404	14.8045	0.000119248	0.000266001
3218	HOXB8	2.31348	4.41454	57.9823	2.64484e-14	1.53741e-13
83894	TTC29	2.31177	0.196276	18.008	2.1998e-05	5.34613e-05
440081	DDX12	2.31132	3.07875	157.598	3.78806e-36	1.10945e-34
346288	SEPT14	2.30737	-4.03701	21.9601	2.78381e-06	7.44974e-06
26821	SNORA74A	2.30417	-3.93422	13.6276	0.000222883	0.000479615
5054	SERPINE1	2.30076	5.12905	50.8179	1.01345e-12	5.13248e-12
644943	RASSF10	2.29934	1.79935	45.268	1.71832e-11	7.72982e-11
92292	GLYATL1	2.2993	0.000166663	47.6801	5.01769e-12	2.36551e-11
692225	SNORD94	2.2982	-3.80731	11.0386	0.00089236	0.00177684
6289	SAA2	2.29736	1.11242	24.3756	7.92678e-07	2.24972e-06
10537	UBD	2.29585	5.83308	69.5237	7.55003e-17	5.44085e-16
56265	CPXM1	2.29299	3.592	68.2256	1.45822e-16	1.02201e-15
92815	HIST3H2A	2.29076	2.41659	88.8104	4.34534e-21	4.36042e-20
221823	PRPS1L1	2.28929	-3.59778	6.06649	0.013777	0.0230715
692205	SNORD89	2.28678	-3.72389	11.2655	0.000789588	0.00158064
400629	TEX19	2.28647	-2.62719	33.0861	8.81662e-09	3.03613e-08
26783	SNORA65	2.28407	-3.82366	10.698	0.00107251	0.00211019
151835	CPNE9	2.28143	-1.97793	36.4215	1.58938e-09	5.90831e-09
100038246	TLX1NB	2.27946	-3.2225	31.8316	1.68135e-08	5.65433e-08
131405	TRIM71	2.2784	-3.43489	21.299	3.92932e-06	1.03666e-05
29841	GRHL1	2.27839	1.71941	135.152	3.05822e-31	6.35509e-30
9401	RECQL4	2.27756	4.67314	231.714	2.52069e-52	2.31037e-50
1369	CPN1	2.27509	-0.672476	14.7757	0.000121087	0.000269722
344967	LOC344967	2.27257	0.718661	41.3842	1.25063e-10	5.15908e-10
362	AQP5	2.26871	2.12767	21.5818	3.39058e-06	9.0031e-06
3046	HBE1	2.26612	-1.89271	17.0958	3.55406e-05	8.43659e-05
25790	CCDC19	2.26564	-1.22933	128.465	8.88023e-30	1.67266e-28
388555	IGFL3	2.2636	-3.20076	13.7414	0.000209776	0.00045374
677809	SNORA24	2.26299	-3.45722	8.73981	0.00311336	0.0057374
7058	THBS2	2.2625	6.66338	59.0171	1.56305e-14	9.22683e-14
23250	ATP11A	2.25959	6.1392	191.206	1.73385e-43	8.16461e-42
497190	CLEC18B	2.25501	-1.28356	42.2092	8.20152e-11	3.45903e-10
646851	LOC646851	2.25476	0.380145	160.886	7.24663e-37	2.25767e-35
2348	FOLR1	2.25397	0.814261	37.4548	9.35539e-10	3.56223e-09
729475	RAD51AP2	2.25363	-1.88603	52.1579	5.12124e-13	2.65851e-12
114043	C21orf90	2.25354	-2.44689	42.1515	8.44678e-11	3.55444e-10
59283	CACNG8	2.25178	-3.83138	15.6257	7.72001e-05	0.000176405
127294	MYOM3	2.25096	4.09809	52.8959	3.51699e-13	1.85363e-12
283120	H19	2.24905	6.2949	37.5094	9.09715e-10	3.46841e-09
84679	SLC9A7	2.24765	0.377458	81.6699	1.60825e-19	1.42569e-18
387841	RPL13AP20	2.24709	6.03603	20.2821	6.68213e-06	1.71811e-05
401634	GOLGA2P3	2.2457	-3.8987	21.9728	2.76549e-06	7.40457e-06
92092	ZC3HAV1L	2.24534	1.62651	184.235	5.76466e-42	2.44533e-40
2564	GABRE	2.2428	3.9651	87.6789	7.69894e-21	7.56663e-20
653687	CXorf50B	2.23975	-1.26819	63.2151	1.85325e-15	1.18165e-14
6349	CCL3L1	2.23865	1.77868	29.0491	7.05661e-08	2.24287e-07
83956	RACGAP1P	2.23404	-1.33921	71.1821	3.25729e-17	2.40386e-16
3850	KRT3	2.22882	-3.78132	21.784	3.05135e-06	8.13391e-06
4435	CITED1	2.22868	-0.0401088	51.5822	6.86617e-13	3.52512e-12
390664	C1QTNF8	2.227	-3.58463	5.84716	0.0156022	0.025904
8519	IFITM1	2.22584	8.77943	175.669	4.27623e-40	1.63188e-38
619499	SNORA27	2.22498	-3.8178	11.9948	0.000533495	0.00109302
81851	KRTAP1-1	2.22289	-3.51732	20.2622	6.75216e-06	1.73503e-05
79191	IRX3	2.22239	-0.377493	33.8903	5.83092e-09	2.04187e-08
63973	NEUROG2	2.22214	-1.98839	11.8472	0.000577475	0.00117714
5042	PABPC3	2.22094	5.89192	132.515	1.15441e-30	2.3011e-29
729156	LOC729156	2.22038	-2.56998	23.3223	1.37005e-06	3.78732e-06
3552	IL1A	2.21976	0.931609	27.7052	1.41286e-07	4.35351e-07
9319	TRIP13	2.21937	4.05312	259.716	1.97913e-58	2.74551e-56
85301	COL27A1	2.21883	2.97224	95.1887	1.73073e-22	1.92663e-21
283869	NPW	2.21814	0.565687	26.0748	3.28447e-07	9.72784e-07
126520	PLK5P	2.21798	-3.28949	9.0114	0.00268301	0.00498911
23541	SEC14L2	2.21791	2.60004	140.724	1.84895e-32	4.2367e-31
284403	WDR62	2.21644	3.41311	172.084	2.59451e-39	9.42795e-38
4935	GPR143	2.21593	2.40789	38.3767	5.83252e-10	2.26237e-09
284904	SEC14L4	2.2149	-2.09927	23.182	1.47373e-06	4.05536e-06
2046	EPHA8	2.21306	-3.00485	13.7012	0.000214321	0.000463034
402415	XKRX	2.21214	2.12192	104.22	1.8106e-24	2.30318e-23
124912	SPACA3	2.21092	-1.14555	38.0986	6.72579e-10	2.59562e-09
81893	SLC7A5P1	2.21085	-1.87286	24.6707	6.80102e-07	1.94392e-06
79444	BIRC7	2.21025	-1.30167	31.0418	2.52535e-08	8.35583e-08
1761	DMRT1	2.20521	-3.45045	18.4317	1.76104e-05	4.32902e-05
63910	SLC17A9	2.20403	4.76175	129.276	5.90226e-30	1.1283e-28
1767	DNAH5	2.20173	-0.534788	66.785	3.02787e-16	2.06666e-15
51352	WIT1	2.20065	-3.14629	12.5029	0.000406326	0.000845987
158248	TTC16	2.198	-2.1731	36.081	1.89281e-09	6.9594e-09
51804	SIX4	2.19295	0.110657	76.8764	1.81998e-18	1.48868e-17
7349	UCN	2.19165	-2.26289	66.9545	2.77849e-16	1.8996e-15
51176	LEF1	2.19079	3.28373	123.768	9.46929e-29	1.65178e-27
59344	ALOXE3	2.19065	-2.5812	26.4585	2.69258e-07	8.04506e-07
79465	ULBP3	2.18925	0.837677	110.963	6.02851e-26	8.58331e-25
388323	GLTPD2	2.189	-1.4497	11.7637	0.000603955	0.00122843
9569	GTF2IRD1	2.18773	5.53412	305.672	1.91447e-68	4.97544e-66
169044	COL22A1	2.18769	-0.398332	68.1355	1.52638e-16	1.0652e-15
100133331	LOC100133331	2.18353	3.88854	69.9522	6.07604e-17	4.40491e-16
727851	RGPD8	2.18312	-3.24487	26.9242	2.1159e-07	6.39505e-07
391634	HSP90AB2P	2.18153	2.23644	118.183	1.58126e-27	2.54028e-26
653247	PRB2	2.18128	-2.89216	12.7871	0.000349014	0.00073283
346689	KLRG2	2.17965	-1.40569	11.2893	0.000779537	0.00156143
387264	KRTAP5-1	2.17752	-0.15788	96.8704	7.40171e-23	8.44247e-22
810	CALML3	2.17531	1.02936	25.5313	4.35273e-07	1.27175e-06
2297	FOXD1	2.17518	0.882157	24.8552	6.18033e-07	1.77441e-06
29923	C7orf68	2.17495	4.29559	239.905	4.12411e-54	4.2336e-52
729877	TBC1D3H	2.1735	1.16504	31.058	2.50426e-08	8.2874e-08
440925	LOC440925	2.17187	1.04485	87.156	1.00291e-20	9.77259e-20
1237	CCR8	2.17075	-1.59325	74.3637	6.49728e-18	5.09727e-17
100129354	NRADDP	2.16862	-2.85131	43.078	5.25994e-11	2.26398e-10
149934	C20orf191	2.1685	-4.10533	20.8542	4.95616e-06	1.29196e-05
6278	S100A7	2.16734	-3.55693	13.0844	0.00029776	0.000631344
340811	AKR1CL1	2.16327	-3.88	18.5159	1.6849e-05	4.15228e-05
1750	DLX6	2.16035	-1.32089	12.2487	0.000465579	0.000960974
222643	UNC5CL	2.15936	3.33155	154.292	1.99898e-35	5.62207e-34
6407	SEMG2	2.15903	-2.51882	16.5991	4.61724e-05	0.000108129
994	CDC25B	2.15554	6.71398	316.994	6.54042e-71	1.89129e-68
94027	CGB7	2.15406	-1.61879	21.3105	3.90594e-06	1.03076e-05
29895	MYLPF	2.15166	-2.81317	34.1355	5.14041e-09	1.80994e-08
644511	RPL13AP6	2.15075	4.37833	22.6338	1.96003e-06	5.32645e-06
4607	MYBPC3	2.1491	-2.9703	43.2181	4.89668e-11	2.11294e-10
84634	KISS1R	2.14873	-1.46864	21.1137	4.32833e-06	1.13565e-05
23657	SLC7A11	2.14607	3.87916	94.1345	2.94799e-22	3.22973e-21
90853	SPOCD1	2.14564	0.756431	82.3149	1.16045e-19	1.04082e-18
94025	MUC16	2.14513	-1.37487	15.4205	8.60479e-05	0.000195621
677882	SNORA59B	2.14178	-3.83738	12.0719	0.000511869	0.00105144
245973	ATP6V1C2	2.14115	2.82463	181.163	2.70047e-41	1.10007e-39
305	ANXA2P3	2.13787	1.27366	40.5949	1.87294e-10	7.58748e-10
100132287	LOC100132287	2.1376	4.90163	73.3929	1.06248e-17	8.15777e-17
26780	SNORA68	2.13589	-3.94683	17.5873	2.74409e-05	6.59783e-05
728932	GPR89C	2.13462	2.98906	66.7855	3.02713e-16	2.06666e-15
254050	LRRC43	2.13283	-1.47936	36.1066	1.86811e-09	6.87598e-09
646074	POM121L10P	2.13177	0.0530301	29.8732	4.61255e-08	1.48806e-07
400696	LOC400696	2.12732	-2.00516	14.5908	0.000133563	0.000296132
10529	NEBL	2.12372	5.92821	182.754	1.21386e-41	5.05511e-40
100036519	FOXD4L2	2.12353	-1.95964	46.6343	8.55484e-12	3.96119e-11
6641	SNTB1	2.1228	5.48625	228.899	1.03601e-51	9.05124e-50
284266	SIGLEC15	2.12261	-1.18128	41.4899	1.18484e-10	4.9054e-10
26775	SNORA72	2.11985	-3.73545	9.04785	0.00263004	0.00489594
57460	PPM1H	2.11855	4.93946	239.756	4.44539e-54	4.54071e-52
7012	TERC	2.11695	-2.95562	35.6489	2.36281e-09	8.60273e-09
143162	FRMPD2	2.11674	-3.54922	12.0825	0.000508968	0.0010458
283208	P4HA3	2.11213	0.883313	62.6359	2.48682e-15	1.56953e-14
9509	ADAMTS2	2.10808	3.89439	78.5943	7.6268e-19	6.38865e-18
90668	LRRC16B	2.10786	0.437358	82.9192	8.54753e-20	7.73762e-19
286256	LCN12	2.10747	1.08332	49.4718	2.01239e-12	9.89377e-12
80341	BPIL1	2.10735	-3.42169	16.9497	3.83824e-05	9.07763e-05
284992	CCDC150	2.10692	0.161767	110.343	8.24134e-26	1.15104e-24
100192386	FLJ16779	2.10677	-0.06165	22.1768	2.4866e-06	6.68664e-06
29774	POM121L9P	2.10647	-0.599561	35.8555	2.12511e-09	7.76759e-09
26330	GAPDHS	2.1044	-2.6776	55.7712	8.14174e-14	4.52268e-13
128239	IQGAP3	2.09879	5.51757	168.704	1.42014e-38	4.90032e-37
51289	RXFP3	2.09874	-3.95981	14.34	0.000152587	0.000336422
53834	FGFRL1	2.09855	7.10897	35.139	3.06997e-09	1.10385e-08
3299	HSF4	2.09807	2.2725	95.0021	1.9018e-22	2.11059e-21
401565	FAM166A	2.09679	-3.17173	10.2859	0.00134052	0.00260307
27198	GPR81	2.09402	-0.400348	22.3685	2.25039e-06	6.08172e-06
260294	NSUN5P2	2.09251	4.36235	146.155	1.2006e-33	2.97341e-32
6781	STC1	2.09108	3.41971	98.0261	4.12894e-23	4.78934e-22
4605	MYBL2	2.08982	6.25216	210.172	1.26e-47	8.10943e-46
27338	UBE2S	2.08885	5.08283	231.289	3.12044e-52	2.83477e-50
54441	STAG3L1	2.0888	3.09192	81.9798	1.37482e-19	1.2251e-18
123745	PLA2G4E	2.08791	-2.62903	33.4723	7.22856e-09	2.50861e-08
6004	RGS16	2.08668	3.59319	134.155	5.05286e-31	1.03327e-29
128229	C1orf182	2.08645	-2.40928	50.3291	1.3001e-12	6.53104e-12
11156	PTP4A3	2.08568	5.17349	106.42	5.96442e-25	7.86989e-24
388633	LDLRAD1	2.08557	-3.40099	6.2353	0.0125228	0.0210951
346389	MACC1	2.08457	5.37737	110.942	6.09364e-26	8.66403e-25
6043	SNORA63	2.0841	-2.88193	17.4899	2.88838e-05	6.92368e-05
653598	PPIAL4C	2.08041	2.4992	63.5512	1.56251e-15	1.00281e-14
11283	CYP4F8	2.07941	-3.01039	13.2571	0.000271548	0.000578035
440270	GOLGA8B	2.07773	3.66571	73.6359	9.39417e-18	7.23993e-17
121268	RHEBL1	2.07736	0.289228	139.83	2.89979e-32	6.52088e-31
124222	PAQR4	2.07262	5.53976	271.858	4.46636e-61	7.57842e-59
145258	GSC	2.07116	-3.09814	26.2428	3.01082e-07	8.95612e-07
7076	TIMP1	2.07063	7.80877	156.064	8.19584e-36	2.35012e-34
100271835	LIMS3-LOC440895	2.07025	1.03764	40.0312	2.49942e-10	9.99523e-10
53827	FXYD5	2.06972	6.18497	382.754	3.12872e-85	2.21502e-82
29881	NPC1L1	2.0676	1.97091	27.9858	1.22207e-07	3.7958e-07
2155	F7	2.06741	1.86832	20.2617	6.75402e-06	1.73529e-05
441251	SPDYE7P	2.06728	-0.0951895	46.4264	9.5127e-12	4.38691e-11
641298	LOC641298	2.06568	2.88711	52.4887	4.32732e-13	2.26643e-12
391322	LOC391322	2.06479	0.772135	21.9703	2.76899e-06	7.41297e-06
5858	PZP	2.06034	-1.75307	8.12918	0.00435585	0.00785508
54661	PCDHB17	2.05977	-0.95	15.0133	0.000106755	0.000239488
54894	RNF43	2.05871	7.63495	105.826	8.04928e-25	1.05261e-23
149069	DCDC2B	2.0565	-3.73991	6.33451	0.0118411	0.020004
90019	SYT8	2.05542	-0.0712484	39.9725	2.5756e-10	1.02839e-09
677778	SCARNA15	2.05312	-4.09169	18.9423	1.34733e-05	3.35175e-05
79007	DBNDD1	2.05269	3.65244	198.067	5.51555e-45	2.93367e-43
645142	PPIAL4D	2.05228	-2.2474	35.2222	2.94157e-09	1.05935e-08
55722	CEP72	2.05143	2.51942	215.328	9.45415e-49	6.62468e-47
4311	MME	2.05083	4.84287	35.6924	2.31061e-09	8.41567e-09
2922	GRP	2.04908	-0.19369	12.4957	0.000407896	0.000848998
57115	PGLYRP4	2.04834	-3.08353	7.03538	0.00799149	0.0138775
441362	REXO1L6P	2.04675	-3.97818	25.1939	5.18469e-07	1.50328e-06
6369	CCL24	2.04399	3.07224	50.6292	1.11572e-12	5.63373e-12
89958	C9orf140	2.04281	6.0332	229.484	7.72383e-52	6.86485e-50
59341	TRPV4	2.04211	0.928837	88.6998	4.59516e-21	4.60435e-20
6524	SLC5A2	2.0414	-2.17059	14.8267	0.000117854	0.000263091
9507	ADAMTS4	2.04005	4.09538	58.8849	1.67173e-14	9.85707e-14
8547	FCN3	2.03857	-0.474708	63.9938	1.24813e-15	8.08623e-15
11174	ADAMTS6	2.03494	0.449108	110.738	6.75319e-26	9.54888e-25
79000	C1orf135	2.03445	1.65617	145.381	1.77249e-33	4.34779e-32
142680	SLC34A3	2.03153	-0.532128	21.7359	3.12875e-06	8.33265e-06
203100	HTRA4	2.03035	-2.03586	29.3331	6.09457e-08	1.94539e-07
344	APOC2	2.03012	2.15109	54.9756	1.22036e-13	6.69029e-13
283404	LOC283404	2.02964	-4.02932	16.4887	4.89407e-05	0.000114286
5328	PLAU	2.02723	5.67119	143.951	3.64245e-33	8.7568e-32
8313	AXIN2	2.02666	6.88049	92.3908	7.11437e-22	7.57993e-21
407975	MIR17HG	2.02554	1.65677	78.6424	7.44349e-19	6.2453e-18
1820	ARID3A	2.02448	3.71129	150.591	1.28774e-34	3.44253e-33
1594	CYP27B1	2.02413	1.34411	165.04	8.96625e-38	2.94538e-36
647033	PA2G4P4	2.0229	3.05233	98.2505	3.68672e-23	4.2885e-22
432369	ATP5EP2	2.0222	3.56325	36.4591	1.55905e-09	5.79872e-09
664618	HSP90AB4P	2.02205	-3.64922	27.0588	1.97359e-07	5.98873e-07
84740	LOC84740	2.01759	3.07193	25.6037	4.19229e-07	1.22819e-06
284800	FAM182A	2.01654	-2.96805	16.1846	5.74608e-05	0.000133062
25769	SLC24A2	2.01612	-3.15019	4.28402	0.0384722	0.0596941
54084	C21orf29	2.01555	-0.383319	27.9478	1.24635e-07	3.86478e-07
619569	SNORA41	2.01527	-4.05003	18.1888	2.00053e-05	4.88615e-05
6372	CXCL6	2.01518	1.36492	27.576	1.51041e-07	4.64085e-07
405753	DUOXA2	2.01404	4.4509	19.1039	1.23791e-05	3.0904e-05
183	AGT	2.01369	4.40951	85.079	2.86674e-20	2.69615e-19
388796	LOC388796	2.01362	4.83419	317.79	4.38721e-71	1.32461e-68
9088	PKMYT1	2.00632	4.71974	177.808	1.45901e-40	5.68403e-39
400224	UPF0639	2.00434	-3.61176	15.8405	6.89134e-05	0.000158457
145501	ISM2	2.00433	0.0532464	16.1779	5.76625e-05	0.000133499
4622	MYH4	2.00396	-2.21	9.96132	0.00159863	0.0030728
388931	MFSD2B	2.00302	2.54155	130.254	3.60492e-30	7.00877e-29
3605	IL17A	2.00252	-2.32114	22.77	1.82598e-06	4.97864e-06
84649	DGAT2	2.00111	4.66689	139.422	3.56155e-32	7.92222e-31
1592	CYP26A1	1.99918	-2.03672	18.139	2.05356e-05	5.0085e-05
7363	UGT2B4	1.99879	-0.784969	13.8239	0.000200769	0.000435313
284565	NBPF15	1.99742	4.17126	62.2002	3.1025e-15	1.9414e-14
29798	C2orf27A	1.99642	-0.664078	100.559	1.14904e-23	1.38201e-22
25894	PLEKHG4	1.99436	4.92152	123.364	1.16099e-28	2.0115e-27
285954	LOC285954	1.99331	-3.41866	25.9159	3.56615e-07	1.05181e-06
51678	MPP6	1.99118	1.57045	74.8117	5.17832e-18	4.08593e-17
27156	RTDR1	1.98838	-1.58795	60.068	9.16384e-15	5.53036e-14
9480	ONECUT2	1.98805	1.58601	57.7033	3.04797e-14	1.75929e-13
130120	REG3G	1.98694	-3.05502	10.6505	0.0011004	0.00216174
285489	DOK7	1.9849	0.833298	66.7364	3.10345e-16	2.11614e-15
724102	SNHG4	1.98359	0.381946	85.3182	2.54011e-20	2.39885e-19
84222	TMEM191A	1.98316	1.72367	85.062	2.89151e-20	2.71696e-19
6662	SOX9	1.98079	7.47993	193.415	5.71502e-44	2.86183e-42
653604	HIST2H3D	1.97973	-3.02876	23.7117	1.11903e-06	3.12369e-06
10874	NMU	1.9782	1.04172	26.6324	2.46079e-07	7.38848e-07
285613	RELL2	1.97739	1.84971	101.727	6.37145e-24	7.78644e-23
677821	SNORA39	1.97698	-1.16865	53.6991	2.33671e-13	1.25e-12
25858	C11orf20	1.97695	-1.15641	36.1721	1.80637e-09	6.65706e-09
7643	ZNF90	1.97555	5.78714	27.3604	1.6885e-07	5.15566e-07
161502	C15orf26	1.97551	-3.15279	9.30223	0.00228875	0.00429742
41	ACCN2	1.97465	3.57061	86.4502	1.43304e-20	1.38001e-19
80032	ZNF556	1.97382	-2.25118	8.40333	0.00374535	0.00682366
7516	XRCC2	1.97086	1.72868	120.709	4.42518e-28	7.45311e-27
9609	RAB36	1.96893	3.01638	94.1921	2.86345e-22	3.14046e-21
27143	KIAA1274	1.9687	5.05626	98.2879	3.61776e-23	4.21067e-22
440896	LOC440896	1.96743	-3.49032	21.4412	3.64845e-06	9.66409e-06
2209	FCGR1A	1.96697	1.44252	42.4216	7.35744e-11	3.1139e-10
29991	OBP2A	1.96661	-3.72869	11.586	0.000664487	0.0013437
57730	ANKRD36B	1.96643	0.704088	70.9238	3.71296e-17	2.72838e-16
728554	LOC728554	1.96459	4.83861	83.096	7.81632e-20	7.09447e-19
728833	FAM72D	1.96377	1.78097	127.242	1.64458e-29	3.02553e-28
3002	GZMB	1.96284	2.92147	53.2868	2.88239e-13	1.52718e-12
10650	SLMO1	1.96025	0.977963	124.097	8.0221e-29	1.41375e-27
85474	LBX2	1.95969	-0.872617	80.9099	2.36245e-19	2.07191e-18
642475	C8orf73	1.95737	4.0854	106.661	5.28103e-25	7.01325e-24
10381	TUBB3	1.95685	6.22071	69.1682	9.0413e-17	6.46108e-16
347688	TUBB8	1.95444	0.247471	37.5875	8.74047e-10	3.33489e-09
10913	EDAR	1.95189	3.63579	29.7845	4.82828e-08	1.55473e-07
23415	KCNH4	1.95012	-1.19526	38.4479	5.62344e-10	2.18582e-09
445571	CBWD3	1.94935	4.53708	107.567	3.34402e-25	4.49026e-24
114960	TSGA13	1.94918	-3.8629	10.539	0.00116883	0.00228655
140832	WFDC10A	1.94813	-3.68067	7.22343	0.0071958	0.0125884
79025	C20orf195	1.94456	-1.48257	49.776	1.72335e-12	8.53612e-12
4143	MAT1A	1.94386	1.31639	18.7288	1.50686e-05	3.73054e-05
1748	DLX4	1.93971	-1.29076	79.8685	4.00173e-19	3.44196e-18
130940	CCDC148	1.93746	-2.49819	35.898	2.07926e-09	7.60948e-09
23520	ANP32C	1.93497	-1.23585	37.3568	9.83788e-10	3.73556e-09
8356	HIST1H3J	1.93394	-3.40977	28.2671	1.05677e-07	3.29786e-07
677847	SNORA81	1.93064	-3.41017	6.74711	0.00938998	0.0161246
6615	SNAI1	1.93047	2.34777	95.6315	1.38386e-22	1.55342e-21
11065	UBE2C	1.93035	5.64077	185.825	2.5921e-42	1.11569e-40
631	BFSP1	1.9297	1.0253	103.454	2.66493e-24	3.33011e-23
7301	TYRO3	1.92933	3.41153	82.1348	1.27113e-19	1.13764e-18
643036	SLED1	1.9292	-3.63418	10.5574	0.00115723	0.00226493
2920	CXCL2	1.92915	3.79426	55.3873	9.89751e-14	5.46252e-13
100272228	LOC100272228	1.92633	0.587738	54.5128	1.54438e-13	8.38827e-13
653390	RRN3P2	1.92585	0.95927	37.0153	1.17203e-09	4.40794e-09
174	AFP	1.92536	-3.84246	7.43038	0.00641319	0.0112953
8420	SNHG3	1.92486	2.28804	148.343	3.99181e-34	1.03089e-32
200162	SPAG17	1.92419	-3.1871	6.49733	0.0108037	0.0183724
163688	CALML6	1.92082	-3.52092	19.5985	9.55446e-06	2.41699e-05
6932	TCF7	1.92065	5.17863	167.808	2.22757e-38	7.57191e-37
85235	HIST1H2AH	1.92033	-3.42142	24.7671	6.46925e-07	1.8527e-06
6804	STX1A	1.91957	2.74862	113.529	1.6526e-26	2.44448e-25
59336	PRDM13	1.91917	-2.31074	7.49795	0.00617694	0.0109063
654319	SNORA5A	1.91859	-3.81693	8.833	0.00295831	0.00546675
3484	IGFBP1	1.9166	-1.39682	21.6507	3.27083e-06	8.69975e-06
100129405	MSTO2P	1.91608	2.67542	61.6224	4.16066e-15	2.58074e-14
79989	TTC26	1.9123	1.76826	112.46	2.83335e-26	4.13737e-25
10934	MORF4	1.90991	1.02105	17.6767	2.6181e-05	6.3119e-05
541471	LOC541471	1.90911	2.98768	133.474	7.12199e-31	1.43919e-29
146909	KIF18B	1.90875	3.93783	145.032	2.11305e-33	5.14627e-32
5754	PTK7	1.90757	6.14354	91.1039	1.36326e-21	1.42729e-20
118432	RPL29P2	1.90463	-3.4334	20.7052	5.35699e-06	1.39168e-05
57116	ZNF695	1.90302	0.74506	89.952	2.44013e-21	2.50241e-20
5542	PRB1	1.90209	-3.26529	12.2178	0.000473365	0.000975866
6819	SULT1C2	1.90198	2.0588	42.4381	7.29533e-11	3.08889e-10
414189	AGAP6	1.90083	3.18716	65.5916	5.54734e-16	3.69301e-15
90768	MGC45800	1.89972	-1.66348	13.6652	0.000218467	0.000470951
151009	LOC151009	1.89856	4.31332	54.6383	1.44888e-13	7.8779e-13
79412	KREMEN2	1.8977	0.495737	73.7519	8.8581e-18	6.86115e-17
11226	GALNT6	1.89505	5.6288	120.457	5.02338e-28	8.39861e-27
4061	LY6E	1.89245	6.99577	96.4136	9.32244e-23	1.05745e-21
319	APOF	1.89205	-1.92916	13.8336	0.000199728	0.000433193
5831	PYCR1	1.89188	6.84309	202.171	7.01488e-46	3.98955e-44
286333	C9orf109	1.891	-0.800591	48.6304	3.09043e-12	1.48908e-11
4609	MYC	1.89072	7.63959	159.18	1.70932e-36	5.14575e-35
677777	SCARNA12	1.88977	-1.3504	64.749	8.50725e-16	5.59099e-15
284359	IZUMO1	1.88917	-3.83191	7.27975	0.00697361	0.0122194
279	AMY2A	1.88895	-2.40401	6.93413	0.00845664	0.0146419
79883	PODNL1	1.88877	2.2113	98.6155	3.06603e-23	3.58887e-22
9762	ProSAPiP1	1.8887	4.70367	121.333	3.23116e-28	5.48709e-27
10024	TROAP	1.8864	3.9076	183.298	9.23453e-42	3.8931e-40
1825	DSC3	1.8845	3.02853	23.4994	1.24954e-06	3.4696e-06
10232	MSLN	1.88396	5.59497	28.4832	9.4515e-08	2.96756e-07
140462	ASB9	1.88283	2.49591	80.8152	2.47843e-19	2.16992e-18
253982	ASPHD1	1.88225	1.99822	99.0057	2.5177e-23	2.96903e-22
221150	SKA3	1.8813	3.88595	134.307	4.68096e-31	9.58173e-30
23117	NPIPL3	1.8807	6.27673	42.0263	9.00518e-11	3.77625e-10
54466	SPIN2A	1.88062	-0.162995	9.52473	0.00202722	0.00383708
201625	DNAH12	1.88054	-3.22011	17.4148	3.00472e-05	7.19247e-05
26070	DKFZP434K028	1.87949	-3.77951	5.11834	0.0236742	0.0380891
8338	HIST2H2AC	1.87531	0.657808	29.739	4.94297e-08	1.59016e-07
340307	CTAGE6	1.87473	0.648312	37.6583	8.42876e-10	3.22255e-09
63922	CHTF18	1.87466	4.54291	153.565	2.88295e-35	7.97707e-34
150221	RIMBP3C	1.8743	-1.51938	19.4566	1.02914e-05	2.59652e-05
391627	USP17	1.87214	-4.08196	16.4786	4.92034e-05	0.000114847
9456	HOMER1	1.87171	2.30397	81.1178	2.12654e-19	1.87061e-18
100131439	CD300LD	1.86996	-3.90555	10.1379	0.00145254	0.00280599
8431	NR0B2	1.86963	1.72492	26.6704	2.4129e-07	7.24789e-07
8817	FGF18	1.8696	-0.293547	61.857	3.69325e-15	2.30055e-14
6906	SERPINA7	1.86864	-0.915378	10.6539	0.00109836	0.00215877
3714	JAG2	1.86859	5.07954	96.1097	1.08693e-22	1.22749e-21
2204	FCAR	1.868	-0.951331	20.0915	7.38222e-06	1.88818e-05
5197	PF4V1	1.86525	-1.7013	10.4898	0.00120037	0.00234511
1869	E2F1	1.86136	4.55948	166.48	4.34554e-38	1.45307e-36
222901	RPL23P8	1.86086	3.39168	56.646	5.21776e-14	2.95194e-13
400360	C15orf54	1.85988	-3.55853	6.14689	0.0131643	0.0220995
1146	CHRNG	1.85948	-3.61684	4.74715	0.0293469	0.0465771
100132417	FCGR1C	1.85935	0.184202	38.3355	5.95688e-10	2.30887e-09
81607	PVRL4	1.85909	3.83059	73.7569	8.83536e-18	6.84782e-17
8318	CDC45	1.8575	3.93598	133.394	7.41454e-31	1.49389e-29
677766	SCARNA2	1.85622	-1.24819	39.2794	3.67301e-10	1.44881e-09
25788	RAD54B	1.85559	2.45129	126.486	2.40687e-29	4.40423e-28
145864	HAPLN3	1.85536	3.54892	120.145	5.88076e-28	9.76843e-27
3083	HGFAC	1.85466	-3.80444	5.30869	0.0212193	0.0344226
284798	LOC284798	1.8543	-3.11206	4.62157	0.0315724	0.0498319
54443	ANLN	1.85299	5.10153	98.6207	3.05799e-23	3.5815e-22
7476	WNT7A	1.85275	-2.60038	8.58129	0.00339635	0.00622559
645455	CEP170L	1.85176	-1.735	17.0736	3.59578e-05	8.52876e-05
100141515	C17orf99	1.85054	-2.10381	14.5206	0.000138633	0.000306743
750	C16orf3	1.85035	-2.79994	39.2044	3.81687e-10	1.50411e-09
100130015	LOC100130015	1.84902	-0.525624	68.0127	1.6245e-16	1.13174e-15
389383	C6orf126	1.84892	-4.06673	15.0204	0.000106356	0.000238696
4485	MST1	1.84783	2.04303	57.963	2.67089e-14	1.55123e-13
375061	FAM89A	1.84717	2.90882	180.261	4.24967e-41	1.71752e-39
353174	ZACN	1.84485	-2.99924	7.83251	0.00513147	0.0091732
642846	LOC642846	1.84477	3.11709	143.644	4.24934e-33	1.0192e-31
1180	CLCN1	1.8441	-1.79121	28.9486	7.43255e-08	2.35454e-07
8074	FGF23	1.84386	-2.60353	11.0872	0.00086924	0.00173383
2576	GAGE4	1.84326	-1.36562	25.4863	4.45529e-07	1.30005e-06
84278	HIATL2	1.84305	0.679048	84.4791	3.88307e-20	3.61066e-19
3886	KRT35	1.843	-3.90201	17.5484	2.80086e-05	6.72646e-05
677781	SCARNA16	1.84283	-3.28441	24.6571	6.8493e-07	1.9569e-06
388965	FUNDC2P2	1.83977	-1.22772	24.8572	6.17386e-07	1.77281e-06
7784	ZP3	1.83938	4.02005	124.749	5.77577e-29	1.02758e-27
84667	HES7	1.83692	-3.24573	8.95465	0.00276765	0.00513627
652276	LOC652276	1.83667	2.14992	129.354	5.67509e-30	1.08588e-28
441454	LOC441454	1.83621	-0.498525	23.5198	1.23636e-06	3.43627e-06
8884	SLC5A6	1.83554	6.47202	160.821	7.48539e-37	2.32852e-35
349149	GJC3	1.83521	-2.0461	29.6305	5.22769e-08	1.67808e-07
414236	C10orf55	1.83458	-1.28484	69.1158	9.28499e-17	6.626e-16
1586	CYP17A1	1.83322	-3.1752	15.8845	6.73269e-05	0.00015493
150726	FBXO41	1.83147	3.72679	134.76	3.72656e-31	7.68945e-30
6652	SORD	1.8286	5.98346	210.143	1.27862e-47	8.20357e-46
144455	E2F7	1.82758	2.35529	100.822	1.00628e-23	1.21601e-22
80178	C16orf59	1.82599	2.51025	149.467	2.26708e-34	5.94449e-33
497049	FLJ25758	1.82315	-2.14134	15.0251	0.00010609	0.000238151
55388	MCM10	1.82179	3.10632	113.117	2.03456e-26	2.99223e-25
93978	CLEC6A	1.82117	-3.01294	18.1812	2.00847e-05	4.90495e-05
10410	IFITM3	1.8209	9.07318	110.425	7.90707e-26	1.10737e-24
10599	SLCO1B1	1.82041	-3.82667	10.3488	0.0012956	0.00252084
6581	SLC22A3	1.81894	3.99896	78.6517	7.40853e-19	6.2185e-18
55998	NXF5	1.81889	-3.73998	13.0949	0.000296107	0.000628035
6129	RPL7	1.81769	7.52746	76.8548	1.83999e-18	1.50445e-17
339451	KLHL17	1.81746	2.34393	113.648	1.55633e-26	2.31042e-25
79586	CHPF	1.81735	7.07431	227.276	2.34064e-51	1.9695e-49
4241	MFI2	1.81641	4.86969	82.6757	9.66818e-20	8.70984e-19
112597	NCRNA00152	1.81617	2.79064	125.726	3.53057e-29	6.36402e-28
150197	LOC150197	1.81572	-1.04579	50.0067	1.53224e-12	7.64298e-12
4017	LOXL2	1.8155	5.69121	106.476	5.79935e-25	7.65701e-24
440955	TMEM89	1.81415	-3.08355	13.4129	0.000249899	0.000534223
6606	SMN1	1.81186	-0.914744	17.6427	2.66538e-05	6.41686e-05
220047	CCDC83	1.81098	-2.73241	11.0583	0.000882895	0.00175953
3770	KCNJ14	1.8091	0.529307	106.896	4.69154e-25	6.24657e-24
8521	GCM1	1.8089	-3.02873	7.49729	0.0061792	0.0109094
60681	FKBP10	1.80858	6.35199	97.3241	5.88591e-23	6.74351e-22
149111	CNIH3	1.80653	0.652967	61.0003	5.70656e-15	3.50782e-14
92745	SLC38A5	1.80608	5.97572	56.0939	6.90905e-14	3.85776e-13
729767	CEACAM18	1.8056	-2.16856	5.33135	0.0209452	0.0340103
285622	NBPF22P	1.80557	-2.63345	14.295	0.000156277	0.000343888
91695	RRP7B	1.80446	2.97753	87.618	7.93975e-21	7.79211e-20
7080	NKX2-1	1.80375	-1.47933	8.66727	0.00323976	0.0059543
22801	ITGA11	1.80139	4.45134	66.4267	3.63154e-16	2.45664e-15
2161	F12	1.80023	4.32421	111.592	4.39008e-26	6.32955e-25
222642	TSPO2	1.79991	-2.02755	20.3906	6.31381e-06	1.62728e-05
8659	ALDH4A1	1.799	5.14091	110.073	9.44507e-26	1.31558e-24
2187	FANCB	1.7987	0.278264	90.4096	1.9362e-21	1.99759e-20
114599	SNORD15B	1.79833	-3.64131	13.6358	0.00022191	0.000477872
6282	S100A11	1.79805	8.0896	209.562	1.71147e-47	1.08117e-45
387254	SLC7A5P2	1.79742	-1.8455	39.9606	2.59133e-10	1.03426e-09
10344	CCL26	1.79575	-0.66766	25.9011	3.59363e-07	1.05946e-06
257169	C9orf43	1.79301	-1.53744	84.8751	3.17825e-20	2.97821e-19
84798	C19orf48	1.79206	6.39474	167.135	3.12572e-38	1.05898e-36
653308	ASAH2B	1.79199	-0.596474	42.4796	7.14221e-11	3.02593e-10
11072	DUSP14	1.7911	3.34509	138.669	5.20364e-32	1.14141e-30
50943	FOXP3	1.78896	1.17389	57.0077	4.34114e-14	2.47097e-13
146822	CDRT15	1.7884	-3.86577	8.08776	0.00445652	0.00802814
353135	LCE1E	1.78673	-3.86183	12.0538	0.000516863	0.00106085
2620	GAS2	1.78603	0.448456	56.117	6.82837e-14	3.81478e-13
149281	METTL11B	1.78566	-3.93755	7.26368	0.0070363	0.0123209
677835	SNORA56	1.78342	-4.08481	15.6299	7.70278e-05	0.00017607
8507	ENC1	1.78231	6.67929	335.35	6.57162e-75	2.59465e-72
1602	DACH1	1.78161	4.48981	83.4757	6.45049e-20	5.89648e-19
3627	CXCL10	1.78119	4.36754	26.9807	2.05497e-07	6.22281e-07
374650	GOLGA6L5	1.78041	1.55919	17.0011	3.73589e-05	8.84475e-05
158160	HSD17B7P2	1.77993	1.50787	83.3705	6.80312e-20	6.20501e-19
146956	EME1	1.77838	1.58072	157.321	4.35584e-36	1.27031e-34
143458	LDLRAD3	1.77702	2.93899	87.629	7.89599e-21	7.75287e-20
78998	C8orf51	1.77652	0.0568681	83.1569	7.57921e-20	6.88839e-19
220042	C11orf82	1.77628	2.67381	105.715	8.51417e-25	1.11199e-23
6234	RPS28	1.77549	6.40455	25.0181	5.67943e-07	1.6377e-06
53831	GPR84	1.7754	0.148273	47.4728	5.57724e-12	2.61669e-11
644019	CBWD6	1.77451	3.44781	83.921	5.14959e-20	4.74961e-19
441317	FAM90A7	1.77215	-3.89003	7.2345	0.00715156	0.0125152
148113	CILP2	1.77046	0.0417675	26.5528	2.56438e-07	7.68266e-07
9966	TNFSF15	1.77023	1.30114	86.4647	1.42251e-20	1.37115e-19
84546	SNORD35B	1.76915	-4.06193	15.2775	9.2817e-05	0.000210172
646300	COL6A4P2	1.76901	-2.45001	33.1584	8.4949e-09	2.92976e-08
553158	PRR5-ARHGAP8	1.76891	1.71191	57.9675	2.66481e-14	1.54814e-13
9074	CLDN6	1.76832	-2.8987	9.58929	0.00195716	0.00371543
8332	HIST1H2AL	1.76488	-3.27465	17.9453	2.27339e-05	5.51649e-05
131578	LRRC15	1.76471	3.44304	55.1514	1.11593e-13	6.13582e-13
57181	SLC39A10	1.7644	4.57354	307.574	7.37252e-69	1.94058e-66
10630	PDPN	1.76095	4.33233	85.1038	2.83108e-20	2.66383e-19
5307	PITX1	1.75944	5.22689	130.164	3.77198e-30	7.32664e-29
389792	IER5L	1.75901	3.63418	137.124	1.13311e-31	2.41829e-30
191	AHCY	1.75571	8.79374	150.488	1.35627e-34	3.6163e-33
128853	DUSP15	1.75507	0.0675407	45.805	1.30628e-11	5.95718e-11
2049	EPHB3	1.75409	7.39052	65.708	5.22932e-16	3.49149e-15
171482	FAM9A	1.75269	-4.00401	16.8227	4.10392e-05	9.6781e-05
1961	EGR4	1.75236	-2.19295	23.3082	1.38013e-06	3.81159e-06
388152	LOC388152	1.75079	4.31803	95.3344	1.60799e-22	1.79617e-21
375616	KCP	1.74996	-0.0605242	54.3127	1.70996e-13	9.25579e-13
2646	GCKR	1.74854	-3.46465	4.90737	0.0267423	0.0427239
5367	PMCH	1.74682	-3.18041	18.2283	1.95942e-05	4.79144e-05
400581	GRAPL	1.74343	-1.03198	20.9057	4.82469e-06	1.25993e-05
692086	SNORD17	1.74247	-2.08874	62.355	2.86795e-15	1.80067e-14
8973	CHRNA6	1.74111	-3.52733	13.5479	0.000232546	0.000499153
729092	AGAP5	1.74107	2.21778	31.1167	2.42972e-08	8.0524e-08
432	ASGR1	1.74047	1.09755	41.1052	1.44254e-10	5.90683e-10
5366	PMAIP1	1.73949	3.18225	112.851	2.326e-26	3.41352e-25
5308	PITX2	1.73891	3.98584	17.0886	3.56751e-05	8.4666e-05
285958	C7orf40	1.73719	4.24323	251.793	1.05597e-56	1.34659e-54
3623	INHA	1.73422	-2.7171	12.629	0.000379818	0.000793935
26031	OSBPL3	1.73209	4.80243	157.892	3.26827e-36	9.6133e-35
4104	MAGEA5	1.73205	-3.65605	5.00799	0.0252306	0.040441
675	BRCA2	1.73065	2.91526	82.1437	1.26544e-19	1.13305e-18
79075	DSCC1	1.72922	3.20311	139.303	3.78029e-32	8.38155e-31
4992	OR1F1	1.72857	-4.02249	16.3803	5.18204e-05	0.000120681
5016	OVGP1	1.72854	2.0003	158.347	2.5987e-36	7.68789e-35
146712	B3GNTL1	1.72824	2.14991	159.044	1.83004e-36	5.47704e-35
7226	TRPM2	1.72807	4.51491	79.9165	3.90576e-19	3.36364e-18
100132979	GOLGA8DP	1.72765	-3.88461	5.19352	0.0226713	0.0366001
2069	EREG	1.72752	5.06528	19.1815	1.18861e-05	2.97296e-05
4830	NME1	1.72648	6.54328	174.82	6.55418e-40	2.47815e-38
5347	PLK1	1.72611	5.87397	153.319	3.26263e-35	9.01549e-34
112744	IL17F	1.72321	-3.26446	12.9701	0.00031651	0.000668203
8438	RAD54L	1.72252	3.57368	136.32	1.69847e-31	3.59128e-30
57477	SHROOM4	1.7219	4.1669	91.4874	1.12304e-21	1.18728e-20
9080	CLDN9	1.72174	0.12989	27.3817	1.67001e-07	5.10375e-07
80727	TTYH3	1.72023	7.26789	200.298	1.79764e-45	9.97498e-44
83895	KRTAP1-5	1.71984	-3.67126	8.44906	0.00365232	0.00666245
387885	CCDC42B	1.71907	-1.54654	32.7181	1.06538e-08	3.6401e-08
51463	GPR89B	1.71808	1.66433	28.4455	9.63736e-08	3.02407e-07
494141	LOC494141	1.71416	-3.55552	4.5476	0.032965	0.0518504
728603	FRMPD2P2	1.71365	-4.0082	15.2996	9.17337e-05	0.000207879
2491	CENPI	1.71252	1.80631	69.1448	9.14923e-17	6.53139e-16
440224	CXADRP3	1.7103	-1.72192	20.2399	6.8314e-06	1.75341e-05
126321	C19orf28	1.7085	5.77309	294.889	4.27787e-66	8.96213e-64
143662	MUC15	1.70807	-2.51595	8.8278	0.00296676	0.00547954
4110	MAGEA11	1.70586	-0.449698	5.43344	0.0197547	0.0322327
56704	JPH1	1.70566	4.45009	163.127	2.34697e-37	7.529e-36
3170	FOXA2	1.70538	5.17947	93.4028	4.2665e-22	4.63714e-21
121506	ERP27	1.7018	2.27112	30.8096	2.84622e-08	9.3722e-08
645090	CXorf30	1.70079	-3.88175	9.57168	0.00197602	0.00374846
51214	IGF2AS	1.69949	-2.45245	11.5483	0.000678109	0.00136895
9928	KIF14	1.69796	2.81366	68.8944	1.03879e-16	7.38226e-16
116447	TOP1MT	1.69777	5.50587	238.24	9.51783e-54	9.57895e-52
2886	GRB7	1.69753	5.51977	92.7423	5.95656e-22	6.39614e-21
3976	LIF	1.6969	4.67414	112.183	3.25783e-26	4.72697e-25
338069	ST7OT4	1.69662	-3.45577	18.0626	2.13764e-05	5.20121e-05
25758	C11orf41	1.69035	1.19823	21.5103	3.5193e-06	9.33043e-06
100133144	UBE2Q2P3	1.6899	-0.664025	47.3707	5.87548e-12	2.75158e-11
6791	AURKAPS1	1.68896	-0.323568	75.6522	3.38301e-18	2.71315e-17
6401	SELE	1.68482	2.39373	26.4584	2.69279e-07	8.04506e-07
8416	ANXA9	1.68372	2.03141	91.3831	1.18385e-21	1.24837e-20
1673	DEFB4A	1.6831	-3.32672	8.84344	0.00294143	0.00543912
84306	PDCD2L	1.68143	3.51199	169.223	1.09385e-38	3.82588e-37
652	BMP4	1.68137	5.83924	88.9858	3.97654e-21	4.006e-20
280655	C14orf19	1.68074	0.360796	28.7379	8.28654e-08	2.6166e-07
197335	WDR90	1.67903	5.27667	123.823	9.20944e-29	1.60918e-27
22974	TPX2	1.67832	6.3399	116.861	3.07959e-27	4.83018e-26
201305	SPNS3	1.67783	0.713733	85.3336	2.52045e-20	2.38137e-19
4439	MSH5	1.67702	3.74921	135.024	3.26131e-31	6.76342e-30
57332	CBX8	1.67564	3.12544	210.573	1.03016e-47	6.651e-46
349667	RTN4RL2	1.67492	-0.406247	41.4194	1.2283e-10	5.07206e-10
27085	MTBP	1.67462	2.16131	87.7347	7.48513e-21	7.36002e-20
414149	ACBD7	1.67406	1.16555	66.5846	3.35188e-16	2.27495e-15
342979	PALM3	1.67306	0.792443	35.4785	2.57877e-09	9.34263e-09
100169956	SNAR-A4	1.67161	-3.61985	22.2005	2.45615e-06	6.60906e-06
359	AQP2	1.67138	-3.75628	5.02121	0.0250387	0.0401554
6274	S100A3	1.67131	0.468225	36.8936	1.24757e-09	4.68005e-09
27287	VENTX	1.67097	1.18166	15.0133	0.000106754	0.000239488
723961	INS-IGF2	1.67	0.391837	4.69503	0.03025	0.0479326
4356	MPP3	1.66945	0.713005	63.3824	1.7023e-15	1.08912e-14
4233	MET	1.66857	6.86817	131.377	2.04776e-30	4.02322e-29
133060	OTOP1	1.66836	-3.99379	12.3821	0.000433469	0.000898582
79094	CHAC1	1.66796	2.86667	117.087	2.74798e-27	4.33657e-26
150776	LOC150776	1.66732	4.26547	100.374	1.26155e-23	1.51202e-22
1303	COL12A1	1.66653	7.19336	62.5223	2.63444e-15	1.65761e-14
1758	DMP1	1.66596	-4.0693	12.593	0.000387192	0.000807705
23149	FCHO1	1.6648	3.6083	69.5284	7.53227e-17	5.42995e-16
138715	ARID3C	1.66427	-3.31237	19.7462	8.84384e-06	2.24413e-05
10761	PLAC1	1.66365	-2.16931	27.6012	1.49086e-07	4.58423e-07
728194	RSPH10B2	1.66196	-2.80222	24.592	7.0846e-07	2.02019e-06
3852	KRT5	1.66088	0.00330175	13.0757	0.000299148	0.000634157
81624	DIAPH3	1.65945	3.51373	94.2423	2.79174e-22	3.0651e-21
4282	MIF	1.65937	8.51762	112.803	2.38266e-26	3.49417e-25
260293	CYP4X1	1.65838	2.774	30.6093	3.15571e-08	1.03465e-07
684959	SNORA25	1.65773	-3.80271	9.32007	0.00226657	0.00425871
23213	SULF1	1.65711	7.11425	59.8727	1.01198e-14	6.07867e-14
84960	KIAA1984	1.65677	1.99809	35.4249	2.6507e-09	9.58801e-09
280657	SSX6	1.65555	-3.96687	6.398	0.0114249	0.0193551
10417	SPON2	1.65549	5.86321	71.8858	2.28024e-17	1.69992e-16
5232	PGK2	1.65338	-4.09145	12.0352	0.000522056	0.00107087
4438	MSH4	1.65316	-2.38289	18.2927	1.89427e-05	4.63875e-05
147841	SPC24	1.65227	1.25359	72.3798	1.77521e-17	1.33505e-16
2307	FOXS1	1.65137	0.606471	54.8095	1.32798e-13	7.25126e-13
50604	IL20	1.64965	-3.90661	5.92423	0.014934	0.024855
352909	C19orf51	1.64698	-0.120251	36.8622	1.26783e-09	4.75083e-09
5629	PROX1	1.64665	2.88267	49.8681	1.64437e-12	8.16853e-12
84706	GPT2	1.6457	5.81042	142.278	8.45596e-33	1.99093e-31
8341	HIST1H2BN	1.64541	-1.12368	61.0051	5.69285e-15	3.50044e-14
644186	C22orf41	1.64531	-2.9123	19.5792	9.65156e-06	2.44035e-05
79651	RHBDF2	1.64345	5.1332	154.598	1.71439e-35	4.8349e-34
158983	H2BFWT	1.64299	-3.96851	17.6604	2.64063e-05	6.3595e-05
441263	PMS2L11	1.64209	2.37759	79.8037	4.13517e-19	3.55375e-18
348013	FAM70B	1.6418	1.7355	48.2639	3.72555e-12	1.78006e-11
4321	MMP12	1.64164	5.33248	35.0784	3.16686e-09	1.13749e-08
254268	AKNAD1	1.64154	-2.30714	19.9427	7.97982e-06	2.03444e-05
65249	ZSWIM4	1.64082	3.71411	212.224	4.49529e-48	2.99652e-46
3557	IL1RN	1.64049	4.08218	22.6469	1.94677e-06	5.29251e-06
4828	NMB	1.64046	2.04022	120.26	5.55004e-28	9.23403e-27
3625	INHBB	1.63928	3.01513	33.3342	7.76055e-09	2.68552e-08
54584	GNB1L	1.63888	3.16228	137.01	1.19978e-31	2.55526e-30
25812	POM121L1P	1.63814	-3.32288	4.98757	0.0255301	0.0408828
11178	LZTS1	1.63808	2.01763	92.8241	5.71549e-22	6.15337e-21
56300	IL1F9	1.63777	-3.1205	15.8968	6.68932e-05	0.000153984
899	CCNF	1.63628	4.69587	167.813	2.2222e-38	7.56615e-37
8618	CADPS	1.63579	3.43006	36.6736	1.39656e-09	5.21609e-09
9427	ECEL1	1.63564	-1.29177	13.7611	0.000207595	0.00044945
100126791	EGOT	1.6355	-3.26798	12.226	0.000471277	0.000971854
5050	PAFAH1B3	1.63483	5.47019	159.268	1.6351e-36	4.94408e-35
414060	TBC1D3C	1.63384	1.33632	11.9037	0.000560212	0.00114434
80045	GPR157	1.63332	1.58139	91.2893	1.24133e-21	1.30428e-20
53836	GPR87	1.63292	-3.90279	10.9541	0.000933983	0.00185451
153571	C5orf38	1.63281	-0.761056	6.46241	0.011018	0.0187152
29057	FAM156A	1.63186	5.47687	92.8937	5.51801e-22	5.95011e-21
407977	TNFSF12-TNFSF13	1.63082	3.0328	16.6816	4.42088e-05	0.000103779
4159	MC3R	1.6305	-4.01369	13.2253	0.000276191	0.000587249
55257	C20orf20	1.63023	4.85735	267.045	4.99906e-60	7.95625e-58
91608	RASL10B	1.63004	0.638701	25.013	5.69463e-07	1.64185e-06
363	AQP6	1.62919	-1.8622	18.5332	1.66973e-05	4.11639e-05
2568	GABRP	1.62853	1.47006	19.5887	9.60347e-06	2.42908e-05
78990	OTUB2	1.62745	2.54875	110.092	9.35673e-26	1.30416e-24
2520	GAST	1.62631	-3.88002	10.5759	0.00114571	0.00224381
1734	DIO2	1.62568	2.95826	56.972	4.42065e-14	2.51344e-13
10112	KIF20A	1.62395	4.16144	110.468	7.73652e-26	1.08422e-24
55502	HES6	1.62327	5.6097	102.968	3.40643e-24	4.22839e-23
10785	WDR4	1.6209	3.97274	151.071	1.01123e-34	2.71038e-33
8187	ZNF239	1.62035	2.14445	86.0755	1.73193e-20	1.65928e-19
375444	C5orf34	1.62033	1.23098	109.111	1.53462e-25	2.1033e-24
442038	SULT1C3	1.61973	-2.40289	4.52945	0.0333163	0.0523428
723972	LOC723972	1.61913	0.572688	49.9482	1.57862e-12	7.85522e-12
717	C2	1.619	6.40258	122.364	1.92114e-28	3.2924e-27
389538	MGC72080	1.61801	2.71718	120.724	4.39217e-28	7.40358e-27
161582	DYX1C1	1.61656	0.298919	45.273	1.71392e-11	7.7117e-11
138428	PTRH1	1.61561	3.36264	133.936	5.64325e-31	1.14714e-29
387836	CLEC2A	1.61558	-3.47368	18.7551	1.48623e-05	3.68124e-05
442590	SPDYE5	1.6153	-0.851648	40.4957	1.97053e-10	7.95771e-10
10736	SIX2	1.61491	-0.314211	15.2621	9.3575e-05	0.000211771
65263	PYCRL	1.6142	4.63625	142.361	8.10662e-33	1.91307e-31
3229	HOXC13	1.61295	-2.96391	7.83374	0.00512798	0.00916776
8858	PROZ	1.61266	-2.50736	30.8799	2.74494e-08	9.04885e-08
2786	GNG4	1.61263	4.78273	17.6012	2.7241e-05	6.55209e-05
349196	LOC349196	1.61263	-0.917676	11.426	0.000724237	0.00145663
347365	ITIH5L	1.61076	-2.61522	8.70409	0.00317497	0.0058436
353091	RAET1G	1.61014	-1.49548	38.7133	4.90842e-10	1.91915e-09
283487	C13orf29	1.60999	1.23549	58.4348	2.10136e-14	1.23125e-13
728643	LOC728643	1.6093	2.88588	83.3729	6.79466e-20	6.20005e-19
100132832	LOC100132832	1.60895	-0.69899	30.6768	3.04788e-08	1.00067e-07
60436	TGIF2	1.60863	4.69091	161.651	4.9322e-37	1.5555e-35
374	AREG	1.60766	5.58529	37.0161	1.1716e-09	4.40714e-09
1299	COL9A3	1.60673	3.73462	18.8042	1.44849e-05	3.59225e-05
10643	IGF2BP3	1.60653	2.12589	14.7902	0.000120157	0.000267859
55301	OLAH	1.60613	-3.59451	3.97315	0.0462312	0.0706756
83998	REG4	1.60565	8.93291	9.60489	0.0019406	0.00368571
1944	EFNA3	1.60408	4.63106	97.1296	6.49341e-23	7.42709e-22
2912	GRM2	1.60357	-2.46108	32.6328	1.11319e-08	3.79648e-08
9156	EXO1	1.60287	3.26289	88.025	6.46329e-21	6.38891e-20
9383	TSIX	1.60199	1.23614	8.44859	0.00365327	0.00666359
401265	KLHL31	1.60189	0.0530845	59.2043	1.42121e-14	8.42588e-14
5983	RFC3	1.60143	4.58799	148.855	3.08473e-34	8.04736e-33
9837	GINS1	1.60017	4.52494	118.27	1.51333e-27	2.43496e-26
22947	DUX4	1.59998	-3.82174	15.4014	8.69258e-05	0.000197529
387273	KRTAP5-10	1.59955	-3.6169	11.6824	0.000630944	0.00128085
117144	CATSPER1	1.59951	-2.54176	22.1753	2.48861e-06	6.69115e-06
126006	PCP2	1.59939	-2.88916	20.3526	6.44058e-06	1.6587e-05
55355	HJURP	1.59911	4.02945	118.6	1.28137e-27	2.07148e-26
652966	SNORD10	1.5988	-3.13268	14.4506	0.000143887	0.000317991
166655	TRIM60	1.598	-4.00821	7.32399	0.006804	0.0119406
23072	HECW1	1.59785	-0.608823	43.0868	5.23652e-11	2.25484e-10
390535	GOLGA8E	1.59731	-3.95356	7.58202	0.00589535	0.0104397
26154	ABCA12	1.597	-0.614802	7.65589	0.00565874	0.0100614
392617	ELFN1	1.59558	1.06661	66.6061	3.31554e-16	2.25252e-15
8904	CPNE1	1.59548	7.58471	108.141	2.50366e-25	3.38398e-24
51702	PADI3	1.59445	-0.746674	11.8718	0.000569914	0.00116253
100130771	EFCAB10	1.59363	-2.27458	39.971	2.57763e-10	1.029e-09
114784	CSMD2	1.59329	-0.372226	56.1266	6.79526e-14	3.79732e-13
8359	HIST1H4A	1.59159	-3.59209	11.8762	0.000568561	0.00115989
90381	C15orf42	1.59159	3.24236	83.3452	6.89063e-20	6.28204e-19
80119	PIF1	1.59155	2.01332	75.4823	3.68695e-18	2.9454e-17
25903	OLFML2B	1.5915	4.56545	61.6374	4.12907e-15	2.56269e-14
204010	RPSAP52	1.59121	-2.83518	21.5753	3.40201e-06	9.03228e-06
83449	PMFBP1	1.59021	0.923325	39.4921	3.29397e-10	1.30507e-09
112714	TUBA3E	1.58906	-3.43881	17.8338	2.41066e-05	5.83509e-05
9066	SYT7	1.58836	5.52431	85.9764	1.821e-20	1.73974e-19
116437	LOC116437	1.58817	-3.60213	9.03993	0.00264146	0.00491541
29070	CCDC113	1.58655	3.10076	98.6305	3.04296e-23	3.56796e-22
83729	INHBE	1.58646	-1.51552	43.0508	5.33376e-11	2.29479e-10
25876	SPEF1	1.58599	-2.77567	20.7383	5.2651e-06	1.37006e-05
53358	SHC3	1.58299	-0.0341665	20.0229	7.65199e-06	1.95402e-05
116085	SLC22A12	1.58165	-3.95095	9.40202	0.00216746	0.00408333
4854	NOTCH3	1.5814	6.09359	71.2145	3.20426e-17	2.36728e-16
83592	AKR1E2	1.58122	0.544567	36.8638	1.26679e-09	4.74779e-09
3772	KCNJ15	1.58117	-0.109279	33.3439	7.72191e-09	2.6726e-08
441531	PGAM4	1.5799	4.35178	27.1335	1.89877e-07	5.77109e-07
10581	IFITM2	1.57909	7.65984	56.3748	5.98934e-14	3.36527e-13
84900	RNFT2	1.5789	0.804043	96.5653	8.6348e-23	9.8108e-22
8360	HIST1H4D	1.57779	-3.45815	13.7773	0.000205807	0.000445814
645811	CCDC154	1.57759	-2.71423	24.0348	9.46108e-07	2.66491e-06
26539	OR10H1	1.57742	-4.06521	12.3902	0.000431597	0.000895063
100130386	LOC100130386	1.5765	-3.12261	4.29979	0.038117	0.0591743
259	AMBP	1.5765	-0.588011	24.3901	7.86721e-07	2.23374e-06
51236	C8orf30A	1.57646	5.49259	230.549	4.52451e-52	4.09219e-50
100128569	C19orf71	1.5759	-0.878812	53.6589	2.38507e-13	1.27421e-12
3249	HPN	1.57512	2.18826	15.3337	9.0097e-05	0.000204305
619383	SCARNA9	1.57451	-1.65551	28.7426	8.26637e-08	2.61074e-07
3934	LCN2	1.57438	8.33855	21.3565	3.81323e-06	1.00733e-05
55248	TMEM206	1.57336	2.95344	219.011	1.48662e-49	1.08619e-47
677803	SNORA15	1.57332	-4.06295	8.01987	0.00462669	0.00832009
643387	LOC643387	1.57298	1.91399	49.7994	1.70296e-12	8.43915e-12
374819	LRRC37A3	1.57258	2.55129	79.8449	4.04981e-19	3.48186e-18
161253	REM2	1.57257	-0.590799	79.885	3.96851e-19	3.41481e-18
80324	PUS1	1.57161	5.08971	155.707	9.80997e-36	2.79734e-34
1474	CST6	1.57061	-0.8321	11.7615	0.000604691	0.00122981
8822	FGF17	1.57031	-2.97904	18.6169	1.598e-05	3.94618e-05
6513	SLC2A1	1.57	7.69895	87.1155	1.02363e-20	9.96498e-20
654364	NME1-NME2	1.56891	2.8692	73.6522	9.31663e-18	7.18287e-17
8877	SPHK1	1.56728	3.2105	66.328	3.81797e-16	2.57851e-15
1953	MEGF6	1.56702	3.99316	69.6948	6.92276e-17	4.99934e-16
284338	PRR19	1.56635	0.257029	100.326	1.29278e-23	1.54855e-22
705	BYSL	1.56542	4.59312	277.829	2.23168e-62	4.12781e-60
2175	FANCA	1.56491	4.52928	133.828	5.95688e-31	1.2085e-29
128153	SPATA17	1.56491	-0.970019	41.8524	9.84294e-11	4.10826e-10
10953	TOMM34	1.56487	5.96312	199.258	3.03216e-45	1.65128e-43
401010	LOC401010	1.56466	1.77172	85.3366	2.51659e-20	2.37992e-19
93655	ST7OT3	1.56411	-3.47413	14.0484	0.000178166	0.000388976
6092	ROBO2	1.56163	1.88936	26.2473	3.00369e-07	8.93621e-07
2125	EVPL	1.56106	6.45226	81.5615	1.69891e-19	1.50411e-18
100130742	LRRC69	1.56088	-2.66988	17.1901	3.38192e-05	8.0494e-05
64943	NT5DC2	1.5607	5.82163	115.115	7.42787e-27	1.12964e-25
54821	ERCC6L	1.56022	2.70604	62.7026	2.404e-15	1.5196e-14
200810	ALG1L	1.5601	0.974609	51.3233	7.83399e-13	4.00597e-12
29990	PILRB	1.56008	5.29868	80.0218	3.70294e-19	3.20106e-18
100271836	LOC100271836	1.5586	4.64374	57.0049	4.34722e-14	2.47374e-13
10998	SLC27A5	1.55789	3.18678	58.7966	1.74841e-14	1.02974e-13
347376	LOC347376	1.5572	-3.15996	9.50076	0.00205387	0.00388467
23642	SNHG1	1.5572	4.9035	155.006	1.39621e-35	3.9648e-34
146227	BEAN	1.55602	-0.38674	18.5445	1.65982e-05	4.09293e-05
80161	NCRNA00105	1.55593	1.35265	45.964	1.20445e-11	5.5136e-11
5380	PMS2L2	1.55538	2.33746	41.6508	1.09123e-10	4.53984e-10
283458	NME2P1	1.55377	3.3336	94.9073	1.99513e-22	2.21177e-21
5387	PMS2L3	1.55311	1.31862	100.816	1.00955e-23	1.21924e-22
124976	SPNS2	1.55308	5.75768	119.82	6.92657e-28	1.14408e-26
677839	SNORA71C	1.55197	-3.93381	7.51182	0.00612955	0.0108301
51054	PLEKHA9	1.55075	1.47115	157.366	4.25799e-36	1.24354e-34
671	BPI	1.5505	-2.78777	18.1581	2.03304e-05	4.96023e-05
79852	EPHX3	1.54947	-0.476601	40.4436	2.0237e-10	8.166e-10
400818	NBPF9	1.54938	4.03335	57.1311	4.07713e-14	2.3265e-13
3049	HBQ1	1.5447	-3.20395	4.1691	0.0411676	0.0635451
10535	RNASEH2A	1.54424	5.06934	205.881	1.08776e-46	6.54922e-45
56652	C10orf2	1.54327	4.49345	204.477	2.20235e-46	1.2956e-44
149478	BTBD19	1.54228	-0.567361	46.1311	1.10599e-11	5.07423e-11
2194	FASN	1.54071	8.23472	77.527	1.30922e-18	1.0808e-17
790	CAD	1.54	6.36376	135.901	2.09724e-31	4.3982e-30
729408	GAGE2D	1.53983	-3.39957	16.3957	5.14006e-05	0.000119758
158511	CSAG1	1.53945	-0.576111	8.60038	0.00336093	0.0061632
140469	MYO3B	1.53914	-1.63145	26.1482	3.16186e-07	9.38907e-07
10360	NPM3	1.538	5.00748	124.569	6.32307e-29	1.12106e-27
389517	SPDYE8P	1.53777	0.659124	37.6056	8.65967e-10	3.30652e-09
4846	NOS3	1.53653	4.43288	64.0232	1.22964e-15	7.97399e-15
100101490	PSIMCT-1	1.53632	0.24198	52.8015	3.69015e-13	1.94263e-12
196996	GRAMD2	1.53621	2.35238	50.0419	1.50496e-12	7.51603e-12
595097	SNORD16	1.53584	-4.10987	12.8234	0.000342314	0.000719498
400866	NCRNA00114	1.53549	-1.04511	23.2376	1.43167e-06	3.94545e-06
83461	CDCA3	1.53227	3.94747	141.786	1.08287e-32	2.5264e-31
3614	IMPDH1	1.53102	6.09862	129.7	4.7669e-30	9.18098e-29
57655	GRAMD1A	1.53044	5.77997	181.055	2.85145e-41	1.15927e-39
898	CCNE1	1.5302	3.12095	141.631	1.17092e-32	2.71641e-31
1144	CHRND	1.52987	-4.00284	13.7298	0.000211074	0.000456307
145226	RDH12	1.5276	-2.22278	29.0036	7.22456e-08	2.29148e-07
81620	CDT1	1.52735	5.33608	125.048	4.96868e-29	8.87061e-28
1295	COL8A1	1.52713	3.67099	37.3088	1.00831e-09	3.8202e-09
339047	LOC339047	1.52577	6.18864	46.8822	7.53859e-12	3.50645e-11
84627	ZNF469	1.52512	2.57357	54.362	1.6676e-13	9.036e-13
3569	IL6	1.52475	2.61478	12.9401	0.000321618	0.000678149
642658	SCXB	1.52393	-0.797109	24.1471	8.9249e-07	2.52046e-06
144097	C11orf84	1.52355	4.244	186.413	1.92891e-42	8.39033e-41
10131	TRAP1	1.52328	7.44452	175.406	4.88187e-40	1.85955e-38
64782	AEN	1.52233	5.26248	141.168	1.47816e-32	3.39844e-31
81796	SLCO5A1	1.52137	0.128866	52.3967	4.53479e-13	2.36785e-12
3866	KRT15	1.52103	2.1727	57.5538	3.28855e-14	1.89071e-13
2298	FOXD4	1.52074	-1.28399	45.5833	1.46286e-11	6.63442e-11
57520	HECW2	1.52053	1.83356	69.1127	9.29923e-17	6.63386e-16
595	CCND1	1.52045	7.32281	226.706	3.1167e-51	2.60118e-49
10683	DLL3	1.51994	-2.15434	15.1014	0.00010189	0.0002295
401137	C4orf40	1.51918	-3.94013	10.6261	0.00111503	0.00218797
730092	RRN3P1	1.51902	2.03523	72.1896	1.95481e-17	1.46368e-16
26786	SNORD62A	1.51886	-4.07353	16.4513	4.9916e-05	0.000116418
9022	CLIC3	1.51857	1.91929	41.2475	1.34123e-10	5.51066e-10
7179	TPTE	1.51852	-3.11069	14.4431	0.000144461	0.000319227
138162	C9orf116	1.51751	0.517379	54.6958	1.40707e-13	7.66071e-13
9496	TBX4	1.51704	-1.8462	10.6336	0.00111051	0.00217993
2971	GTF3A	1.51672	6.92389	168.377	1.6737e-38	5.73668e-37
100130238	LOC100130238	1.51531	-0.608831	45.5523	1.48613e-11	6.7355e-11
1894	ECT2	1.51531	5.8512	82.0055	1.35708e-19	1.21087e-18
442229	MCART3P	1.51373	-3.47285	10.1087	0.00147567	0.00284934
5361	PLXNA1	1.51277	6.16042	146.5	1.00936e-33	2.50887e-32
1197	CLK2P	1.50992	-0.166802	44.0118	3.26395e-11	1.43526e-10
285419	LOC285419	1.50885	-0.966451	43.834	3.57442e-11	1.56474e-10
54517	PUS7	1.50884	4.4727	130.047	4.00092e-30	7.73474e-29
169522	KCNV2	1.50837	-3.46504	11.1063	0.000860345	0.00171693
338707	B4GALNT4	1.50717	2.44082	15.3464	8.94893e-05	0.000202972
7291	TWIST1	1.50711	0.858749	46.1771	1.08032e-11	4.96197e-11
84133	ZNRF3	1.50703	5.18965	128.019	1.1116e-29	2.08042e-28
6723	SRM	1.50672	6.18021	132.199	1.3535e-30	2.6875e-29
5020	OXT	1.5059	-3.55843	9.05125	0.00262515	0.00488772
146880	LOC146880	1.5056	4.29873	108.649	1.93766e-25	2.63983e-24
267020	ATP5L2	1.50454	-2.75535	13.1982	0.000280222	0.000595451
347527	ARSH	1.50449	-2.93151	13.5212	0.000235878	0.00050583
389634	LOC389634	1.50427	-2.2474	27.2058	1.82907e-07	5.56914e-07
2215	FCGR3B	1.50395	2.47824	19.4228	1.04748e-05	2.64166e-05
8535	CBX4	1.503	4.75047	217.151	3.7828e-49	2.69669e-47
7425	VGF	1.5021	0.840651	34.3237	4.66665e-09	1.64935e-08
55350	VNN3	1.50209	-1.94324	16.5356	4.77439e-05	0.000111605
92840	REEP6	1.50175	4.4696	27.2912	1.75007e-07	5.33492e-07
221687	RNF182	1.49891	-0.0259833	12.4079	0.000427532	0.000887349
2543	GAGE1	1.4983	-3.85579	16.3777	5.18911e-05	0.000120832
1009	CDH11	1.49704	5.26225	115.935	4.9119e-27	7.57104e-26
55657	ZNF692	1.49693	3.85451	146.152	1.20282e-33	2.97531e-32
728939	PDZK1P1	1.49573	0.798814	14.2031	0.000164099	0.000360218
1013	CDH15	1.4948	-2.39448	29.4394	5.76916e-08	1.84583e-07
84978	FRMD5	1.49317	1.13922	29.041	7.08618e-08	2.25107e-07
3070	HELLS	1.49293	2.93092	70.8491	3.85623e-17	2.83061e-16
83858	ATAD3B	1.49224	4.69025	93.7691	3.54556e-22	3.8679e-21
64127	NOD2	1.49219	2.40012	59.873	1.01182e-14	6.07867e-14
1572	CYP2F1	1.49192	-3.56393	5.85962	0.0154922	0.0257358
3598	IL13RA2	1.48903	-0.631087	32.0261	1.52112e-08	5.12977e-08
221527	ZBTB12	1.48868	3.06547	74.6102	5.7347e-18	4.50935e-17
201798	TIGD4	1.48813	-0.616405	67.3946	2.22257e-16	1.5328e-15
245	ALOX12P2	1.48746	-2.03804	4.77827	0.0288211	0.0457886
100113386	UCKL1AS	1.4869	0.151161	34.9727	3.34357e-09	1.19803e-08
8367	HIST1H4E	1.48647	-2.25432	39.4073	3.44017e-10	1.36167e-09
158055	C9orf163	1.48446	-0.861078	63.5763	1.54272e-15	9.91041e-15
3656	IRAK2	1.48388	3.28967	92.4609	6.86674e-22	7.32369e-21
7023	TFAP4	1.48265	4.32584	213.582	2.27252e-48	1.55524e-46
6531	SLC6A3	1.48235	-3.48049	11.6902	0.000628297	0.0012763
100170765	C19orf69	1.48069	-1.25399	10.0452	0.00152742	0.00294345
56937	PMEPA1	1.48054	6.99415	60.5002	7.35708e-15	4.48347e-14
100126799	SNAR-A2	1.48011	-3.80821	18.3643	1.82445e-05	4.47524e-05
3596	IL13	1.47948	-3.2904	5.75941	0.0164006	0.0271112
140690	CTCFL	1.47916	0.973216	43.1866	4.97608e-11	2.14493e-10
56915	EXOSC5	1.47811	4.91001	170.61	5.44559e-39	1.94441e-37
776	CACNA1D	1.47675	3.50515	71.3335	3.01671e-17	2.23596e-16
3834	KIF25	1.47553	-1.77856	13.2671	0.000270101	0.000575133
9313	MMP20	1.47457	-3.72897	4.63989	0.0312371	0.0493595
90506	LRRC46	1.47394	-1.39717	48.0422	4.17148e-12	1.98206e-11
3933	LCN1	1.4737	-4.02525	9.07002	0.00259835	0.00483958
10984	KCNQ1OT1	1.47326	1.98195	48.8299	2.79158e-12	1.35015e-11
55038	CDCA4	1.47212	4.53461	145.853	1.39794e-33	3.44138e-32
6142	RPL18A	1.47207	8.66408	45.6635	1.40415e-11	6.38082e-11
54830	NUP62CL	1.47202	1.66648	92.5631	6.52126e-22	6.9697e-21
146212	KCTD19	1.4712	-3.14004	14.2041	0.000164016	0.000360074
441951	C20orf199	1.47108	6.50326	110.486	7.66816e-26	1.07611e-24
23223	RRP12	1.46983	5.50638	151.529	8.03087e-35	2.17522e-33
990	CDC6	1.46939	4.6285	97.5998	5.12097e-23	5.90998e-22
78995	C17orf53	1.46908	2.20452	103.911	2.11632e-24	2.67715e-23
653333	FAM86B2	1.46896	0.00559574	29.1036	6.86084e-08	2.18354e-07
729522	AACSL	1.46872	-3.12837	8.55487	0.003446	0.00630737
8475	EPR1	1.4682	4.85944	105.597	9.03443e-25	1.17694e-23
3304	HSPA1B	1.4665	8.21539	49.1647	2.35347e-12	1.14854e-11
94137	RP1L1	1.46648	-2.32917	26.7009	2.37508e-07	7.14054e-07
83540	NUF2	1.46631	3.39006	69.0077	9.80821e-17	6.98725e-16
26219	OR1J4	1.4662	-3.97899	4.38708	0.0362122	0.056495
1717	DHCR7	1.46494	6.45083	120.536	4.82833e-28	8.09228e-27
1164	CKS2	1.46489	5.38093	138.316	6.21571e-32	1.35472e-30
56	ACRV1	1.46472	-3.16716	22.6304	1.96352e-06	5.33523e-06
8663	EIF3C	1.46437	4.89332	56.484	5.66587e-14	3.19051e-13
2648	KAT2A	1.46327	5.94028	300.658	2.36799e-67	5.71968e-65
9951	HS3ST4	1.46316	-2.37182	8.72102	0.00314562	0.00579373
343477	HSP90B3P	1.46257	-0.366954	42.1778	8.33406e-11	3.51204e-10
83694	RPS6KL1	1.46238	2.67318	90.8553	1.54573e-21	1.61011e-20
9718	ECE2	1.46185	4.06414	118.358	1.44759e-27	2.33285e-26
113130	CDCA5	1.46142	4.98226	136.869	1.28795e-31	2.73736e-30
28227	PPP2R3B	1.46133	3.15275	116.257	4.17426e-27	6.45345e-26
6241	RRM2	1.46098	6.39955	93.6967	3.67773e-22	4.00996e-21
5471	PPAT	1.46077	4.18532	140.716	1.85614e-32	4.24843e-31
115795	C3orf24	1.4606	-4.04697	6.92949	0.00847857	0.0146724
338442	GPR109A	1.45964	1.50377	20.6641	5.47328e-06	1.42009e-05
4839	NOP2	1.45907	5.57114	224.502	9.42623e-51	7.53035e-49
441054	C4orf47	1.45898	-3.34892	6.86726	0.00877894	0.0151628
80099	C7orf69	1.45886	-3.63963	9.03243	0.00265232	0.00493518
342372	PKD1L3	1.45852	-1.81057	15.4513	8.46597e-05	0.000192571
440295	GOLGA6L9	1.45697	2.97937	51.1343	8.62576e-13	4.3879e-12
51497	TH1L	1.45665	6.73198	188.563	6.54754e-43	2.98728e-41
1909	EDNRA	1.45551	3.06176	71.1759	3.26761e-17	2.41061e-16
155060	LOC155060	1.45482	2.80097	67.8028	1.80694e-16	1.25374e-15
1290	COL5A2	1.45405	6.93332	59.0422	1.54324e-14	9.11778e-14
80725	SRCIN1	1.45388	2.65699	41.8552	9.82905e-11	4.1033e-10
4171	MCM2	1.45334	6.4086	127.992	1.12719e-29	2.10576e-28
388611	CD164L2	1.45318	-1.83861	13.6339	0.000222142	0.000478221
27099	C7orf54	1.45304	-3.38052	14.1948	0.000164823	0.000361767
4234	METTL1	1.45267	4.01387	187.331	1.21581e-42	5.3913e-41
376693	RPS10P7	1.45137	3.43418	23.0017	1.61857e-06	4.43493e-06
83879	CDCA7	1.45115	6.62182	100.477	1.19751e-23	1.43863e-22
57180	ACTR3B	1.44995	3.24213	168.125	1.89999e-38	6.50145e-37
148709	LOC148709	1.44992	0.354856	38.3882	5.7982e-10	2.24949e-09
6553	SLC9A5	1.44808	-0.541133	58.0036	2.61639e-14	1.52216e-13
404281	YY2	1.44786	0.128626	58.0444	2.56268e-14	1.49303e-13
1736	DKC1	1.44681	6.78852	198.51	4.41615e-45	2.37974e-43
3223	HOXC6	1.44671	0.28532	17.0788	3.58604e-05	8.50762e-05
79801	SHCBP1	1.4466	3.3159	85.9877	1.81061e-20	1.73061e-19
9136	RRP9	1.44492	5.09341	176.976	2.21728e-40	8.54089e-39
6472	SHMT2	1.4447	7.01606	208.719	2.61363e-47	1.64099e-45
147495	APCDD1	1.44253	6.70228	16.0237	6.25548e-05	0.000144435
7070	THY1	1.44194	6.6567	62.3488	2.87709e-15	1.80585e-14
6999	TDO2	1.4406	1.72519	28.5656	9.05789e-08	2.8492e-07
6288	SAA1	1.4405	2.50761	9.16082	0.00247252	0.0046224
2584	GALK1	1.44021	4.65948	96.787	7.72007e-23	8.80071e-22
54456	MOV10L1	1.44004	-2.02215	15.806	7.01782e-05	0.000161148
442720	EIF3IP1	1.43909	-3.16975	20.9858	4.62709e-06	1.2111e-05
29893	PSMC3IP	1.43865	1.81375	74.2634	6.83598e-18	5.35072e-17
487	ATP2A1	1.43697	-0.886654	32.8879	9.76309e-09	3.34746e-08
6659	SOX4	1.43692	6.58044	118.127	1.62653e-27	2.60892e-26
3553	IL1B	1.43688	4.83248	17.6801	2.61341e-05	6.30134e-05
387328	ZNF322B	1.43678	1.27247	30.1657	3.96664e-08	1.2892e-07
442582	STAG3L2	1.43584	2.44084	49.4132	2.07346e-12	1.01842e-11
149992	C21orf99	1.43527	-4.0023	7.50748	0.00614433	0.0108534
283673	TMEM84	1.43502	-3.32539	11.7776	0.000599485	0.00122007
90249	UNC5A	1.43454	-1.04855	15.6468	7.63436e-05	0.000174603
259240	WFDC9	1.43374	-4.09187	11.5656	0.000671838	0.00135751
1282	COL4A1	1.43307	8.22537	59.1548	1.4574e-14	8.63051e-14
4982	TNFRSF11B	1.43294	3.82396	47.4505	5.64119e-12	2.64488e-11
7422	VEGFA	1.43215	6.79021	125.552	3.85279e-29	6.91448e-28
54541	DDIT4	1.43056	6.73115	115.663	5.63257e-27	8.63647e-26
80320	SP6	1.42913	3.98743	42.1476	8.46398e-11	3.56021e-10
100294720	NHEG1	1.42881	-4.0332	4.47302	0.0344341	0.0539628
7015	TERT	1.42775	0.185562	27.0409	1.99201e-07	6.03926e-07
3767	KCNJ11	1.42657	2.23292	56.4342	5.81094e-14	3.26861e-13
574016	CLLU1OS	1.4265	-2.63595	4.94133	0.0262219	0.0419448
285782	CAGE1	1.42577	-3.44155	14.7898	0.000120186	0.000267891
199720	GGN	1.42467	-1.62415	33.6473	6.60667e-09	2.30252e-08
1789	DNMT3B	1.42426	1.75705	62.3287	2.90653e-15	1.82377e-14
643955	LOC643955	1.42415	-2.9011	18.1655	2.02511e-05	4.94207e-05
4158	MC2R	1.424	-3.97155	5.57417	0.0182273	0.0299237
401237	FLJ22536	1.42331	-0.938664	25.0633	5.54781e-07	1.60245e-06
147699	PPM1N	1.42303	0.0182862	39.532	3.22725e-10	1.27962e-09
731789	LOC731789	1.42185	-3.53912	8.51097	0.00353012	0.00645099
6713	SQLE	1.42076	5.95169	55.8808	7.70001e-14	4.28077e-13
1773	DNASE1	1.42068	3.50962	20.8822	4.88404e-06	1.27413e-05
79084	WDR77	1.42	5.88915	168.48	1.58949e-38	5.46631e-37
93233	CCDC114	1.419	-1.43161	30.8644	2.76696e-08	9.11706e-08
219738	C10orf35	1.41809	2.43384	66.4028	3.67588e-16	2.485e-15
57481	KIAA1210	1.41709	-3.91896	3.98581	0.0458852	0.0702145
10815	CPLX1	1.41658	2.17685	56.8201	4.77565e-14	2.70704e-13
253769	WDR27	1.41545	2.61565	65.751	5.11653e-16	3.4184e-15
55621	TRMT1	1.41532	5.21006	177.217	1.96342e-40	7.57727e-39
257203	DSCR9	1.41464	-3.10751	13.1518	0.000287246	0.000609871
65078	RTN4R	1.41433	2.8454	55.2161	1.0798e-13	5.94514e-13
375690	WASH5P	1.41295	4.2039	44.8132	2.16756e-11	9.66808e-11
23322	RPGRIP1L	1.41295	2.42874	141.731	1.11352e-32	2.59203e-31
642843	CPSF4L	1.41286	-3.5884	9.30271	0.00228815	0.00429691
25907	TMEM158	1.41221	3.14406	54.8621	1.29291e-13	7.07296e-13
170487	C20orf134	1.4122	2.51212	77.0123	1.69896e-18	1.39358e-17
140545	RNF32	1.41144	1.70318	115.803	5.24966e-27	8.06742e-26
222545	GPRC6A	1.41122	-3.38258	3.96776	0.0463794	0.0708968
3744	KCNA10	1.41115	-3.95805	5.96251	0.0146132	0.0243608
375759	C9orf50	1.41052	-3.50645	7.02586	0.00803409	0.0139479
55165	CEP55	1.40987	4.6566	77.5961	1.26416e-18	1.04571e-17
27076	LYPD3	1.40978	1.71165	40.2049	2.2867e-10	9.18931e-10
57801	HES4	1.4089	2.15987	34.8014	3.65116e-09	1.30233e-08
100130932	LOC100130932	1.40777	2.77376	38.0353	6.94778e-10	2.67677e-09
1278	COL1A2	1.40746	10.2172	43.6418	3.94332e-11	1.71744e-10
153572	IRX2	1.40666	1.84443	8.23541	0.00410809	0.00743506
677826	SNORA45	1.40501	-3.99349	7.04342	0.00795571	0.01382
81616	ACSBG2	1.40299	-3.40429	13.3716	0.000255458	0.000545256
5478	PPIA	1.4029	8.69522	97.5842	5.16145e-23	5.95335e-22
389898	UBE2NL	1.40052	-1.25354	30.5306	3.28643e-08	1.07596e-07
10940	POP1	1.39914	3.43829	120.421	5.11658e-28	8.54463e-27
29089	UBE2T	1.39889	4.13997	113.497	1.67897e-26	2.48171e-25
4176	MCM7	1.39823	7.68213	148.54	3.61457e-34	9.38188e-33
401089	C3orf72	1.3982	-3.60435	4.42289	0.03546	0.0554435
3139	HLA-L	1.3978	4.42785	17.1039	3.53891e-05	8.40261e-05
891	CCNB1	1.39759	5.92815	101.556	6.94801e-24	8.46585e-23
8600	TNFSF11	1.39655	1.37188	27.4415	1.61917e-07	4.95576e-07
1663	DDX11	1.39596	4.87623	156.528	6.49121e-36	1.87706e-34
51208	CLDN18	1.39578	2.66609	9.13593	0.00250638	0.00468059
3641	INSL4	1.39563	-2.58967	8.6392	0.00329006	0.00604079
29107	NXT1	1.39471	4.52478	132.816	9.92019e-31	1.99092e-29
5723	PSPH	1.39378	4.12263	147.595	5.81736e-34	1.4727e-32
140766	ADAMTS14	1.39261	2.84483	44.8483	2.12902e-11	9.50651e-11
23218	NBEAL2	1.39254	6.85844	83.1118	7.754e-20	7.04413e-19
441818	WBP11P1	1.39235	-0.16304	39.5979	3.12027e-10	1.23744e-09
150468	CKAP2L	1.39046	3.04048	73.073	1.24939e-17	9.51103e-17
8607	RUVBL1	1.38943	5.75331	211.713	5.81082e-48	3.80867e-46
1588	CYP19A1	1.38941	-1.47324	25.5426	4.32724e-07	1.26502e-06
4796	NFKBIL2	1.38936	4.67561	118.676	1.2329e-27	1.99784e-26
124540	MSI2	1.38864	4.00789	177.926	1.37525e-40	5.36791e-39
677769	SCARNA17	1.38756	-0.974683	31.0913	2.46171e-08	8.15445e-08
441476	C9orf173	1.38737	-3.05287	14.6546	0.00012912	0.000286869
1160	CKMT2	1.38731	2.61539	7.69949	0.00552364	0.00983232
4318	MMP9	1.38721	5.68491	27.0448	1.98795e-07	6.02875e-07
4613	MYCN	1.38581	3.24371	19.3158	1.10787e-05	2.78472e-05
26220	DGCR5	1.38516	-1.59975	21.3651	3.79613e-06	1.0032e-05
8767	RIPK2	1.38464	4.22397	192.429	9.37856e-44	4.58455e-42
140893	C20orf151	1.38334	3.5825	57.0506	4.24751e-14	2.42036e-13
51512	GTSE1	1.38293	3.85089	107.365	3.70284e-25	4.94941e-24
9833	MELK	1.38276	4.40107	80.4524	2.9779e-19	2.59284e-18
7474	WNT5A	1.38176	4.21731	68.9036	1.03394e-16	7.35036e-16
1289	COL5A1	1.38169	7.4562	55.3121	1.02835e-13	5.6664e-13
64901	RANBP17	1.38091	1.50804	47.6028	5.21934e-12	2.45663e-11
11004	KIF2C	1.38045	4.69418	116.587	3.53562e-27	5.5034e-26
10797	MTHFD2	1.38044	6.0067	127.68	1.31914e-29	2.44433e-28
130340	AP1S3	1.38	3.54188	88.6413	4.73298e-21	4.73321e-20
25817	FAM19A5	1.37934	1.63689	43.9843	3.31012e-11	1.45469e-10
644974	ALG1L2	1.37886	-3.01242	10.9217	0.00095043	0.00188422
4477	MSMB	1.37843	-0.353607	6.31982	0.0119396	0.0201655
408050	NOMO3	1.37807	6.86375	65.2103	6.73182e-16	4.45555e-15
5345	SERPINF2	1.37784	2.29233	42.7348	6.26878e-11	2.67688e-10
2266	FGG	1.37766	-3.28978	7.43909	0.00638223	0.0112446
150483	TEKT4	1.37748	-2.19275	17.7449	2.52599e-05	6.10058e-05
27346	TMEM97	1.37705	5.65611	140.183	2.42726e-32	5.48888e-31
341019	DCDC1	1.37693	-3.90116	5.46066	0.0194493	0.0317799
388125	C2CD4B	1.37655	2.08353	21.392	3.74327e-06	9.89993e-06
9289	GPR56	1.37586	7.64688	101.157	8.49896e-24	1.03006e-22
26238	C6orf123	1.37554	0.7936	25.7245	3.93796e-07	1.15672e-06
2907	GRINA	1.37551	7.49804	144.783	2.39514e-33	5.81261e-32
140700	SAMD10	1.37499	3.38651	109.338	1.36815e-25	1.8852e-24
100170939	LOC100170939	1.37381	1.32946	26.104	3.23505e-07	9.59116e-07
6348	CCL3	1.37354	2.9647	16.19	5.72968e-05	0.000132712
7262	PHLDA2	1.37311	4.98425	74.0066	7.78567e-18	6.06172e-17
24137	KIF4A	1.37311	4.72071	84.2578	4.3428e-20	4.02356e-19
152189	CMTM8	1.3727	3.28327	128.756	7.66978e-30	1.45535e-28
79850	FAM57A	1.37205	4.95241	97.5404	5.27677e-23	6.07954e-22
6187	RPS2	1.3715	10.5127	45.7424	1.3487e-11	6.13837e-11
29028	ATAD2	1.37123	5.17925	73.1603	1.19536e-17	9.12001e-17
90990	KIFC2	1.37057	4.3735	72.1741	1.97025e-17	1.47471e-16
79710	MORC4	1.36834	4.8757	84.864	3.19603e-20	2.99351e-19
3008	HIST1H1E	1.36817	-2.21731	17.5158	2.84926e-05	6.83391e-05
399473	SPRED3	1.36798	-3.45174	8.49744	0.00355646	0.00649739
2925	GRPR	1.3665	-0.959426	18.1686	2.02183e-05	4.93465e-05
9725	TMEM63A	1.36612	7.30537	110.505	7.59503e-26	1.06658e-24
699	BUB1	1.36544	4.738	74.2436	6.90486e-18	5.40258e-17
1183	CLCN4	1.36443	2.61332	54.4954	1.55816e-13	8.45863e-13
4948	OCA2	1.36396	0.175227	11.5181	0.00068922	0.00138975
2780	GNAT2	1.36395	-2.77499	24.2596	8.41845e-07	2.38103e-06
861	RUNX1	1.36355	5.81036	131.44	1.98386e-30	3.90515e-29
25818	KLK5	1.36329	-3.38208	5.09477	0.0239981	0.038583
10272	FSTL3	1.36257	4.45034	42.7644	6.17451e-11	2.63937e-10
145200	C14orf72	1.36254	0.279917	29.0061	7.215e-08	2.2888e-07
80154	LOC80154	1.36229	5.35561	55.2389	1.06735e-13	5.87816e-13
525	ATP6V1B1	1.3619	-2.27657	26.3101	2.90769e-07	8.66064e-07
90353	CTU1	1.36189	2.23302	78.8085	6.84334e-19	5.76531e-18
10528	NOP56	1.36181	6.85924	177.603	1.61717e-40	6.27638e-39
6624	FSCN1	1.36136	5.93508	46.6435	8.51493e-12	3.9436e-11
150244	ZDHHC8P1	1.36043	1.55118	18.9887	1.31494e-05	3.27514e-05
2030	SLC29A1	1.35945	6.32486	73.7419	8.90305e-18	6.88988e-17
644145	LOC644145	1.35889	-3.99891	11.1325	0.000848292	0.00169337
54929	TMEM161A	1.35889	5.25565	153.869	2.47432e-35	6.8835e-34
5228	PGF	1.35718	3.30033	42.6906	6.41198e-11	2.73348e-10
9816	URB2	1.3568	4.34418	147.436	6.30001e-34	1.58901e-32
9015	TAF1A	1.35528	2.00612	74.8426	5.09776e-18	4.02701e-17
6529	SLC6A1	1.35504	-0.603248	46.1792	1.07917e-11	4.95782e-11
6322	SCML1	1.35491	4.20309	98.8617	2.7077e-23	3.18577e-22
653784	FAM128A	1.35458	5.54792	93.3115	4.46779e-22	4.84821e-21
1241	LTB4R	1.35431	2.38373	55.7082	8.40666e-14	4.66226e-13
2210	FCGR1B	1.35308	1.13137	30.5747	3.2125e-08	1.0526e-07
6083	SNORD21	1.35281	-4.16649	12.7079	0.00036411	0.000762888
2050	EPHB4	1.35241	7.04723	148.692	3.34838e-34	8.72406e-33
4751	NEK2	1.35231	4.2588	109.327	1.37635e-25	1.89522e-24
3783	KCNN4	1.35225	6.10579	41.7496	1.03744e-10	4.32483e-10
54475	NLE1	1.35119	4.6265	140.249	2.34784e-32	5.32634e-31
152	ADRA2C	1.35117	2.29343	19.0637	1.26426e-05	3.15352e-05
306	ANXA3	1.35024	6.02048	63.2353	1.83429e-15	1.17065e-14
1019	CDK4	1.3501	7.08531	179.863	5.19194e-41	2.08602e-39
3458	IFNG	1.34827	-1.72284	15.5415	8.07156e-05	0.000183987
28987	NOB1	1.34742	6.49336	145.975	1.31448e-33	3.24369e-32
4838	NODAL	1.3473	-0.774284	19.4905	1.01103e-05	2.55256e-05
503640	ARGFXP2	1.34653	-3.21969	14.5732	0.000134817	0.000298719
2151	F2RL2	1.34634	2.44026	29.2113	6.49009e-08	2.06779e-07
113220	KIF12	1.34499	4.36483	43.6807	3.8656e-11	1.68466e-10
8331	HIST1H2AJ	1.34433	-2.67274	17.4009	3.02688e-05	7.24385e-05
6370	CCL25	1.34424	2.82019	7.50372	0.00615717	0.0108752
677775	SCARNA5	1.34404	-3.38859	4.89785	0.0268901	0.0429381
169714	QSOX2	1.34359	4.66081	160.81	7.52884e-37	2.3385e-35
8985	PLOD3	1.34284	7.49342	118.322	1.47382e-27	2.37325e-26
116225	ZMYND19	1.34232	4.20594	211.907	5.27088e-48	3.49085e-46
5255	PHKA1	1.34217	3.87714	63.7792	1.39175e-15	8.97708e-15
3137	HLA-J	1.34186	1.49687	15.9045	6.6619e-05	0.000153404
9493	KIF23	1.34076	4.25843	86.1467	1.67068e-20	1.60434e-19
55277	FGGY	1.34038	4.62311	35.8	2.18646e-09	7.98475e-09
349114	LOC349114	1.3403	3.13515	72.6467	1.55067e-17	1.17306e-16
79583	TMEM231	1.34001	3.72415	61.2184	5.10817e-15	3.15037e-14
144983	HNRNPA1L2	1.33923	7.53891	125.59	3.7797e-29	6.79519e-28
284618	C1orf104	1.3388	1.87718	40.0099	2.52678e-10	1.00988e-09
283248	RCOR2	1.3386	2.07318	45.175	1.80195e-11	8.083e-11
56114	PCDHGA1	1.33816	-0.402736	31.796	1.71248e-08	5.75431e-08
84303	CHCHD6	1.33814	3.2297	102.605	4.0901e-24	5.04348e-23
27232	GNMT	1.33791	-2.80677	14.3173	0.000154435	0.000340241
116444	GRIN3B	1.33739	-3.43507	3.90889	0.0480312	0.0731929
1844	DUSP2	1.33711	3.35818	57.9126	2.74029e-14	1.59019e-13
728269	MAGEA9B	1.33676	0.528473	6.33479	0.0118392	0.0200026
6280	S100A9	1.33631	5.00767	7.35806	0.00667627	0.0117265
100130776	LOC100130776	1.33438	3.02308	80.6491	2.69571e-19	2.35435e-18
125058	TBC1D16	1.33383	4.32463	117.911	1.81344e-27	2.89742e-26
23225	NUP210	1.33343	6.37279	86.3473	1.50958e-20	1.45167e-19
440563	LOC440563	1.3318	-3.29283	17.2233	3.32332e-05	7.91544e-05
84319	C3orf26	1.33134	4.07386	153.06	3.71752e-35	1.02312e-33
1058	CENPA	1.33124	2.93611	73.0074	1.29167e-17	9.81105e-17
1875	E2F5	1.33054	3.48441	78.7653	6.99442e-19	5.88776e-18
30012	TLX3	1.3305	-3.77735	5.66413	0.0173153	0.0285152
127602	DNAH14	1.33043	1.28183	42.1227	8.57204e-11	3.60419e-10
63967	CLSPN	1.33038	2.45741	39.2773	3.67692e-10	1.45007e-09
280658	SSX7	1.32961	-4.12257	13.2505	0.000272512	0.000579967
6678	SPARC	1.32935	9.53738	55.5357	9.17761e-14	5.08022e-13
51491	NOP16	1.32933	4.46442	164.493	1.18066e-37	3.86604e-36
441208	LOC441208	1.3292	2.19562	84.1013	4.70071e-20	4.34731e-19
29943	PADI1	1.32884	0.795695	15.5841	7.8916e-05	0.000180045
285	ANGPT2	1.3273	2.54772	63.396	1.6906e-15	1.08197e-14
51025	TIMM16	1.32706	3.92253	141.959	9.92785e-33	2.32151e-31
7675	ZNF121	1.32701	1.46423	82.8974	8.64233e-20	7.81655e-19
220107	DLEU7	1.327	-1.71073	30.1208	4.05963e-08	1.31818e-07
5425	POLD2	1.326	6.90621	172.315	2.3096e-39	8.40753e-38
149428	BNIPL	1.32586	-1.63893	33.7194	6.36636e-09	2.22066e-08
196374	KRT78	1.3252	-4.11032	9.29049	0.00230347	0.00432408
1978	EIF4EBP1	1.32405	5.46788	127.185	1.69257e-29	3.11103e-28
6023	RMRP	1.32371	0.181162	23.7947	1.07175e-06	2.99499e-06
7188	TRAF5	1.32344	5.27357	132.57	1.12298e-30	2.24278e-29
6790	AURKA	1.32288	5.07325	94.5462	2.3944e-22	2.64014e-21
81930	KIF18A	1.32131	2.76839	66.602	3.32246e-16	2.25648e-15
55215	FANCI	1.32084	5.37509	78.7012	7.22504e-19	6.07442e-18
2707	GJB3	1.31953	4.5792	25.4061	4.64435e-07	1.35138e-06
150223	YDJC	1.31953	4.74427	168.916	1.27595e-38	4.42508e-37
4778	NFE2	1.31929	-0.00521809	24.9526	5.87569e-07	1.69144e-06
653404	FOXD4L6	1.31885	-2.68573	12.3909	0.000431429	0.000894804
53637	S1PR5	1.31831	-0.968945	54.1415	1.86562e-13	1.00507e-12
134637	ADAT2	1.31815	3.41588	125.256	4.47413e-29	8.00857e-28
51750	RTEL1	1.31813	5.32111	64.0992	1.18308e-15	7.68179e-15
113115	FAM54A	1.31675	2.50984	73.3611	1.07973e-17	8.28712e-17
3801	KIFC3	1.31636	3.81687	54.3186	1.70482e-13	9.23038e-13
9704	DHX34	1.31621	4.81134	145.54	1.63672e-33	4.01956e-32
11007	CCDC85B	1.31619	4.39563	91.3671	1.19346e-21	1.25721e-20
2828	GPR4	1.31607	2.29425	75.3	4.04369e-18	3.22037e-17
9028	RHBDL1	1.31603	1.82729	34.9032	3.46512e-09	1.23963e-08
9350	CER1	1.31577	-3.52475	4.37603	0.0364479	0.0567978
55609	ZNF280C	1.31567	2.17523	102.802	3.70466e-24	4.58748e-23
10692	RRH	1.31406	-3.15626	15.8028	7.02977e-05	0.000161405
677772	SCARNA6	1.3139	-3.30926	7.68253	0.00557581	0.00992001
51326	ARL17A	1.31358	2.54256	39.3723	3.50223e-10	1.38544e-09
4157	MC1R	1.31306	1.68317	67.0443	2.65472e-16	1.81984e-15
257415	FAM133B	1.31233	2.74865	85.0183	2.95623e-20	2.7765e-19
54963	UCKL1	1.3113	5.84838	80.5042	2.9009e-19	2.52902e-18
1763	DNA2	1.31126	2.93943	68.4675	1.28985e-16	9.08471e-16
645840	TXNRD3IT1	1.31091	2.60697	116.98	2.89959e-27	4.55133e-26
9533	POLR1C	1.30998	4.84456	213.44	2.4397e-48	1.6641e-46
284339	TMEM145	1.30972	-2.05111	19.1634	1.19994e-05	2.99926e-05
84561	SLC12A8	1.30903	4.1428	135.414	2.68087e-31	5.57659e-30
128272	ARHGEF19	1.30876	3.74567	88.7105	4.5704e-21	4.58402e-20
120939	C12orf59	1.3082	-2.08704	22.372	2.24621e-06	6.07121e-06
54512	EXOSC4	1.30774	5.11541	82.0003	1.36068e-19	1.21304e-18
50509	COL5A3	1.30732	3.7443	31.241	2.27899e-08	7.56874e-08
441194	PMS2CL	1.30649	2.35154	84.6861	3.49708e-20	3.26357e-19
63827	BCAN	1.30648	1.38376	41.4899	1.18481e-10	4.9054e-10
2918	GRM8	1.30633	3.09826	12.51	0.000404777	0.000843018
1493	CTLA4	1.30615	0.95888	31.2465	2.27262e-08	7.55125e-08
64772	ENGASE	1.30516	6.07117	43.9048	3.4474e-11	1.51301e-10
2842	GPR19	1.3048	-0.609904	69.0006	9.84317e-17	7.00971e-16
60674	GAS5	1.30384	6.65851	82.6978	9.56073e-20	8.61683e-19
8497	PPFIA4	1.30366	-0.237764	20.3968	6.29346e-06	1.62244e-05
5954	RCN1	1.30166	7.13311	158.719	2.15529e-36	6.42239e-35
653545	LOC653545	1.30129	-4.06111	10.7092	0.00106602	0.00209781
29785	CYP2S1	1.30026	7.19678	51.6219	6.72853e-13	3.45877e-12
26824	RNU11	1.30023	-4.04531	6.09657	0.0135445	0.022708
8372	HYAL3	1.29949	2.00835	72.0196	2.13067e-17	1.59188e-16
1163	CKS1B	1.29943	5.33285	159.253	1.64793e-36	4.97553e-35
161497	STRC	1.29885	-1.41412	27.8598	1.30433e-07	4.03606e-07
871	SERPINH1	1.29829	7.60667	114.774	8.82184e-27	1.33177e-25
9055	PRC1	1.29808	5.69174	109.145	1.50869e-25	2.07052e-24
55771	PRR11	1.29739	2.5438	72.6885	1.51819e-17	1.14891e-16
8260	NAA10	1.29716	6.13518	99.3429	2.12355e-23	2.51433e-22
2305	FOXM1	1.297	5.80085	83.7078	5.73579e-20	5.26426e-19
55247	NEIL3	1.29651	1.56958	44.274	2.8548e-11	1.2621e-10
6558	SLC12A2	1.29644	8.53048	104.275	1.76072e-24	2.2453e-23
22943	DKK1	1.29445	0.610246	7.10567	0.00768406	0.0133889
619505	SNORA21	1.29436	-3.95539	4.19644	0.0405089	0.0626129
80003	PCNXL2	1.29423	3.27356	79.6627	4.44115e-19	3.80556e-18
65987	KCTD14	1.294	4.59283	114.705	9.13194e-27	1.37555e-25
284485	C1orf230	1.29376	-1.47754	10.5114	0.0011864	0.00231915
2146	EZH2	1.29361	4.6302	120.761	4.31142e-28	7.27942e-27
54752	FNDC8	1.29333	-0.774352	77.0203	1.69209e-18	1.3885e-17
221908	C7orf47	1.29325	3.99698	171.758	3.05683e-39	1.10547e-37
79711	IPO4	1.29316	5.9392	136.14	1.85911e-31	3.9269e-30
10721	POLQ	1.29144	2.92842	51.4684	7.27572e-13	3.73351e-12
10293	TRAIP	1.29103	2.78248	102.641	4.017e-24	4.95929e-23
137392	FAM92A1	1.29044	2.57441	46.4294	9.49808e-12	4.38115e-11
124221	PRSS30P	1.28973	-1.47841	15.3786	8.79796e-05	0.000199702
85443	DCLK3	1.28967	-0.719059	40.4326	2.03517e-10	8.20744e-10
54892	NCAPG2	1.28958	4.96159	103.599	2.47719e-24	3.11066e-23
135656	DPCR1	1.28952	-2.49438	5.56482	0.0183249	0.030067
80094	FLJ14107	1.28883	-3.33667	11.358	0.000751231	0.00150841
89839	ARHGAP11B	1.28881	1.10721	48.2745	3.70534e-12	1.77123e-11
3276	PRMT1	1.28742	7.69272	62.0477	3.35239e-15	2.0914e-14
136853	SRCRB4D	1.28688	-0.49588	63.0986	1.96609e-15	1.25088e-14
337876	CHSY3	1.28502	0.43575	55.883	7.69167e-14	4.27729e-13
26227	PHGDH	1.28495	5.38136	35.0217	3.26045e-09	1.16947e-08
339366	ADAMTSL5	1.28458	2.18038	56.341	6.09318e-14	3.41707e-13
283970	PDXDC2	1.2844	4.53663	48.8957	2.69939e-12	1.30803e-11
440	ASNS	1.28251	5.42098	138.508	5.6437e-32	1.23661e-30
57152	SLURP1	1.28193	-4.10015	8.9011	0.00284998	0.00527953
1051	CEBPB	1.28057	5.47513	104.607	1.48941e-24	1.90999e-23
170063	CXorf22	1.28014	-3.96351	5.61252	0.0178326	0.0293155
56666	PANX2	1.28011	-0.93677	18.1802	2.0096e-05	4.90653e-05
7264	TSTA3	1.27999	7.28085	68.3077	1.39876e-16	9.82148e-16
170393	C10orf91	1.2797	-1.65513	33.7695	6.2044e-09	2.166e-08
10622	POLR3G	1.27945	1.93452	47.5863	5.26363e-12	2.47521e-11
152877	FAM53A	1.27939	0.0115799	54.7078	1.39849e-13	7.62005e-13
10848	PPP1R13L	1.27926	5.10367	86.4149	1.45882e-20	1.40417e-19
27077	B9D1	1.279	2.92657	48.1724	3.90337e-12	1.85983e-11
8601	RGS20	1.27788	-3.22388	9.24236	0.00236479	0.00443231
10459	MAD2L2	1.27696	4.16718	110.834	6.43273e-26	9.1083e-25
84696	ABHD1	1.27658	-1.87907	24.4746	7.52977e-07	2.14148e-06
84915	C12orf34	1.27634	3.34484	54.7223	1.38824e-13	7.57223e-13
401115	C4orf48	1.27489	2.93283	16.2958	5.41841e-05	0.000125943
28989	METTL11A	1.27472	4.93435	137.516	9.29881e-32	1.99701e-30
2978	GUCA1A	1.27401	-2.86781	9.48055	0.00207662	0.00392299
376267	RAB15	1.27393	6.29234	116.698	3.34362e-27	5.22832e-26
389903	CSAG3	1.27322	-1.61883	6.14129	0.0132061	0.0221624
84957	RELT	1.27283	3.23088	88.8275	4.3078e-21	4.32487e-20
440689	HIST2H2BF	1.27271	0.500128	37.8722	7.55323e-10	2.89969e-09
155368	WBSCR27	1.27268	2.55571	46.3178	1.00547e-11	4.6296e-11
9415	FADS2	1.27221	5.2773	38.5657	5.2942e-10	2.06331e-09
197342	EME2	1.2717	0.100555	28.5736	9.02057e-08	2.83834e-07
56127	PCDHB9	1.27131	1.28099	35.7499	2.24347e-09	8.18129e-09
375307	C2orf62	1.27112	-3.50913	9.29755	0.00229461	0.00430784
25805	BAMBI	1.27081	4.07109	34.285	4.76042e-09	1.68134e-08
91544	UBXN11	1.27036	3.72624	117.067	2.77487e-27	4.37564e-26
84916	CIRH1A	1.26987	5.68647	164.464	1.19803e-37	3.91669e-36
54663	WDR74	1.26827	5.12216	184.651	4.67788e-42	2.00087e-40
26586	CKAP2	1.26768	5.27755	77.212	1.53558e-18	1.2626e-17
1434	CSE1L	1.26679	6.89512	123.446	1.11405e-28	1.93507e-27
10991	SLC38A3	1.26671	-0.874152	12.9955	0.000312241	0.000659936
636	BICD1	1.26668	1.85234	65.5548	5.65214e-16	3.76034e-15
285733	LOC285733	1.26663	-1.95651	7.32055	0.00681704	0.0119614
119016	AGAP4	1.26601	3.54174	51.1781	8.43536e-13	4.30063e-12
124045	C16orf55	1.26599	2.97755	134.981	3.33301e-31	6.89819e-30
374500	THSD1P1	1.26551	3.17591	69.2316	8.7554e-17	6.27206e-16
339105	PRSS53	1.26548	0.772901	45.6066	1.44552e-11	6.56114e-11
3838	KPNA2	1.26536	6.72962	105.2	1.10386e-24	1.42896e-23
10549	PRDX4	1.26525	6.70437	110.715	6.83351e-26	9.65581e-25
29935	RPA4	1.26364	-2.70776	16.6552	4.48278e-05	0.00010516
200350	FOXD4L1	1.26297	-2.17685	19.1881	1.18448e-05	2.96351e-05
91156	IGFN1	1.26265	-0.986837	9.48419	0.0020725	0.00391629
130576	LYPD6B	1.26249	1.67393	25.6358	4.12313e-07	1.20845e-06
10280	SIGMAR1	1.2606	6.99598	140.375	2.2039e-32	5.02201e-31
53832	IL20RA	1.26046	4.44589	58.7796	1.76361e-14	1.03839e-13
653820	FAM72B	1.25772	2.36747	52.2271	4.94397e-13	2.57104e-12
9212	AURKB	1.25711	4.52528	79.1823	5.6636e-19	4.80692e-18
6227	RPS21	1.25688	9.72185	22.6763	1.91718e-06	5.21623e-06
29763	PACSIN3	1.25642	3.85054	16.2624	5.51482e-05	0.000128068
1838	DTNB	1.25578	2.8983	71.0859	3.42008e-17	2.51857e-16
6812	STXBP1	1.25468	5.18673	56.354	6.05308e-14	3.39644e-13
100190938	LOC100190938	1.25453	1.62051	10.0379	0.00153354	0.00295497
51690	LSM7	1.25387	6.2449	74.9116	4.92281e-18	3.89481e-17
696	BTN1A1	1.25364	-1.02678	12.9181	0.000325417	0.000685877
10357	HMGB1P1	1.25338	3.33077	61.4094	4.63593e-15	2.86861e-14
64175	LEPRE1	1.2533	4.48257	118.002	1.73209e-27	2.77391e-26
91409	CCDC74B	1.25292	0.02156	23.5152	1.23929e-06	3.44301e-06
3833	KIFC1	1.2527	5.22389	104.226	1.80494e-24	2.29741e-23
50512	PODXL2	1.25224	5.40599	67.6971	1.90648e-16	1.32192e-15
619207	LOC619207	1.25103	-0.582064	32.2538	1.35294e-08	4.58068e-08
4036	LRP2	1.25057	-0.0122017	7.74179	0.00539573	0.00961713
6839	SUV39H1	1.24961	4.3065	109.907	1.02694e-25	1.42363e-24
121642	ALKBH2	1.2496	3.63901	127.118	1.75094e-29	3.21543e-28
983	CDK1	1.24959	5.4135	44.6937	2.304e-11	1.02566e-10
10098	TSPAN5	1.24913	2.10102	70.7361	4.08353e-17	2.99639e-16
151507	MSL3L2	1.24826	2.68695	106.64	5.3395e-25	7.08174e-24
84722	PSRC1	1.2481	3.17443	94.6659	2.25388e-22	2.48787e-21
200844	C3orf67	1.24796	1.00923	21.8263	2.98482e-06	7.96562e-06
7087	ICAM5	1.24703	-1.44776	16.7313	4.30643e-05	0.000101208
8795	TNFRSF10B	1.24699	6.14752	121.29	3.30177e-28	5.60237e-27
142684	RAB40A	1.24697	-2.04925	20.6322	5.5652e-06	1.44267e-05
9700	ESPL1	1.24345	4.36117	72.9908	1.30254e-17	9.88634e-17
386674	KRTAP10-6	1.24257	-4.0477	11.2413	0.000799954	0.00160045
392307	C9orf128	1.24247	-2.63061	19.3768	1.07301e-05	2.7024e-05
3673	ITGA2	1.24236	5.97553	56.5883	5.37318e-14	3.03485e-13
158830	CXorf65	1.24203	-2.79807	9.07526	0.0025909	0.00482659
5196	PF4	1.24157	0.536124	8.14821	0.00431037	0.00777919
6887	TAL2	1.24146	-3.24748	9.48018	0.00207703	0.00392341
347442	DCAF8L2	1.24131	-4.17621	10.5781	0.00114436	0.00224167
677792	SNORA1	1.24022	-4.05778	5.13342	0.0234694	0.0377951
114818	KLHL29	1.24021	3.36842	49.5487	1.9351e-12	9.53431e-12
5457	POU4F1	1.24013	-1.76122	8.98353	0.00272424	0.00505983
960	CD44	1.24011	7.99328	119.278	9.10499e-28	1.49071e-26
10813	UTP14A	1.24004	5.04294	104.122	1.90198e-24	2.41494e-23
2264	FGFR4	1.23981	6.53022	53.7739	2.2494e-13	1.20549e-12
643224	TUBBP5	1.23955	1.42134	22.8225	1.77674e-06	4.85149e-06
5688	PSMA7	1.23845	8.01671	96.7754	7.76534e-23	8.8425e-22
1038	CDR1	1.23826	-3.14748	7.66882	0.00561831	0.00999216
79755	ZNF750	1.23815	-0.830509	10.7294	0.00105447	0.00207607
8712	PAGE1	1.23812	-2.18738	13.6986	0.000214615	0.000463524
8131	NPRL3	1.23731	5.36304	144.182	3.24161e-33	7.81145e-32
155006	TMEM213	1.23724	-3.43407	4.01728	0.0450363	0.0690185
51337	C8orf55	1.23669	6.02894	128.494	8.75159e-30	1.64994e-28
84823	LMNB2	1.23667	7.24645	98.6849	2.96053e-23	3.47527e-22
79080	CCDC86	1.23573	5.06427	179.586	5.96755e-41	2.38365e-39
51513	ETV7	1.23553	3.4758	47.986	4.29278e-12	2.03686e-11
81502	HM13	1.23527	7.5425	147.127	7.3618e-34	1.85227e-32
85028	SNHG12	1.2351	3.40612	76.3057	2.42978e-18	1.97021e-17
51042	ZNF593	1.23503	4.66433	102.837	3.63819e-24	4.50789e-23
90835	C16orf93	1.23363	0.913448	66.8425	2.94086e-16	2.00861e-15
147968	CAPN12	1.23314	3.7924	41.4238	1.22556e-10	5.06175e-10
100128553	CTAGE4	1.23282	2.85242	35.7716	2.21859e-09	8.09487e-09
84296	GINS4	1.23269	3.23213	62.7572	2.33831e-15	1.47944e-14
7625	ZNF74	1.23247	3.90383	88.6667	4.67258e-21	4.67965e-20
3009	HIST1H1B	1.23191	-2.63257	13.3922	0.000252678	0.000539714
883	CCBL1	1.23074	1.87441	64.4203	1.00519e-15	6.56413e-15
595101	LOC595101	1.22962	3.32683	29.0067	7.21298e-08	2.28851e-07
6133	RPL9	1.22853	7.01718	16.2666	5.50266e-05	0.000127814
100101267	POM121C	1.22791	5.93244	124.289	7.28385e-29	1.28807e-27
30850	CDR2L	1.22772	3.83337	66.6747	3.20224e-16	2.17988e-15
91683	SYT12	1.22689	-1.13465	14.3186	0.000154329	0.000340081
84973	SNHG7	1.2265	4.98507	73.6803	9.1852e-18	7.08686e-17
23212	RRS1	1.22591	5.08604	134.331	4.62382e-31	9.47422e-30
1503	CTPS	1.22396	5.10326	92.6411	6.26933e-22	6.71242e-21
92196	DAPL1	1.22378	-1.37421	6.39953	0.011415	0.01934
151648	SGOL1	1.22277	2.26195	63.4776	1.62202e-15	1.0397e-14
85293	KRTAP3-3	1.22245	-3.34485	5.6542	0.0174136	0.0286703
123775	C16orf46	1.22228	0.428774	97.9601	4.26902e-23	4.94623e-22
2537	IFI6	1.22223	6.02294	38.3314	5.96935e-10	2.31326e-09
401562	LCNL1	1.22042	-3.38118	7.75596	0.00535355	0.00954858
54437	SEMA5B	1.21985	0.158113	38.9551	4.33662e-10	1.70337e-09
55732	C1orf112	1.21912	3.09697	94.5845	2.34852e-22	2.59095e-21
348980	HCN1	1.21836	-1.07408	7.28283	0.00696168	0.0122006
55064	C9orf68	1.21811	1.39813	33.5447	6.96461e-09	2.41947e-08
200539	ANKRD23	1.21677	0.514142	63.4007	1.6866e-15	1.07975e-14
84182	FAM188B	1.21617	2.90534	77.1267	1.60338e-18	1.31729e-17
388228	SBK1	1.21613	2.22169	30.4	3.51537e-08	1.14726e-07
341056	LOC341056	1.21543	0.136634	30.0165	4.28376e-08	1.38788e-07
8480	RAE1	1.21518	5.46763	131.684	1.75438e-30	3.46005e-29
101	ADAM8	1.21428	3.97942	37.3088	1.00826e-09	3.8202e-09
56122	PCDHB14	1.21369	2.73391	59.6052	1.15931e-14	6.91913e-14
375133	PI4KAP2	1.21259	3.73618	28.2833	1.04795e-07	3.27181e-07
5972	REN	1.21258	0.213374	6.74314	0.00941087	0.0161578
51728	POLR3K	1.21228	4.70579	88.5899	4.85765e-21	4.8508e-20
286042	FLJ10661	1.21215	-0.508731	37.6571	8.4338e-10	3.22327e-09
246721	POLR2J2	1.21171	4.29652	12.2282	0.000470725	0.000970815
10361	NPM2	1.21109	0.189703	23.704	1.12347e-06	3.13523e-06
55036	CCDC40	1.21096	0.489559	41.5074	1.17425e-10	4.86548e-10
23639	LRRC6	1.21096	1.7248	22.8812	1.7233e-06	4.71182e-06
6242	RTKN	1.20973	5.80071	161.85	4.46109e-37	1.41126e-35
725	C4BPB	1.20937	2.36928	19.4212	1.04835e-05	2.64354e-05
80019	UBTD1	1.20913	2.68447	65.4097	6.08373e-16	4.03832e-15
1265	CNN2	1.20896	7.36026	163.953	1.54923e-37	5.02057e-36
84220	RGPD5	1.20854	3.24378	12.0439	0.00051962	0.00106609
112703	FAM71E1	1.20806	1.17448	68.1792	1.49295e-16	1.04435e-15
1361	CPB2	1.20796	-3.82825	7.1971	0.00730215	0.0127657
55922	NKRF	1.20704	4.04726	119.396	8.57876e-28	1.41017e-26
2119	ETV5	1.20667	3.78598	49.3025	2.19386e-12	1.07448e-11
729375	LOC729375	1.20551	0.906267	54.153	1.85471e-13	9.99712e-13
23397	NCAPH	1.20525	4.25903	74.9864	4.73956e-18	3.75707e-17
8208	CHAF1B	1.20512	3.28089	82.9142	8.56953e-20	7.75412e-19
4283	CXCL9	1.20456	4.95603	14.1892	0.000165313	0.000362727
8022	LHX3	1.20421	-4.05041	5.00011	0.0253457	0.0406065
51514	DTL	1.20387	4.09362	52.4205	4.48017e-13	2.34118e-12
23046	KIF21B	1.20349	4.86783	42.8442	5.92786e-11	2.53816e-10
64794	DDX31	1.20328	3.78652	186.768	1.61401e-42	7.11098e-41
142683	ITLN2	1.20261	1.01601	4.32698	0.0375126	0.0583331
1118	CHIT1	1.20247	2.00559	6.80508	0.00908991	0.0156512
255193	C19orf34	1.20232	-3.6456	6.03529	0.0140226	0.0234464
6100	RP9	1.20211	3.11512	140.167	2.44688e-32	5.52662e-31
127845	GOLT1A	1.2018	3.11385	37.3917	9.66311e-10	3.66987e-09
2214	FCGR3A	1.20106	5.04902	25.5195	4.37936e-07	1.27917e-06
3000	GUCY2D	1.20089	-2.70509	5.34164	0.0208219	0.0338261
5949	RBP3	1.20067	-3.10569	6.15185	0.0131274	0.0220448
4085	MAD2L1	1.20039	4.98805	54.308	1.71403e-13	9.27292e-13
83903	GSG2	1.19873	2.16683	60.9393	5.88605e-15	3.61275e-14
24140	FTSJ1	1.19833	5.22276	157.915	3.22977e-36	9.51369e-35
55839	CENPN	1.19821	4.35428	117.835	1.88417e-27	3.00574e-26
389610	XKR5	1.19811	-3.12928	10.4397	0.00123333	0.00240608
9498	SLC4A8	1.19583	1.62253	25.916	3.56597e-07	1.05181e-06
23366	KIAA0895	1.19547	2.28146	48.8418	2.77456e-12	1.34287e-11
93099	DMKN	1.19544	3.32856	19.6863	9.12522e-06	2.31353e-05
100124516	SNORD58C	1.1943	-4.13123	9.54185	0.00200839	0.00380425
54209	TREM2	1.19318	2.38503	19.7072	9.02602e-06	2.28923e-05
401541	CENPP	1.19294	1.7028	71.2598	3.13153e-17	2.31605e-16
170692	ADAMTS18	1.19285	-1.4248	8.1273	0.00436035	0.0078625
200030	LOC200030	1.19241	4.91906	31.7141	1.78622e-08	5.99034e-08
109	ADCY3	1.19186	5.8315	91.6173	1.0517e-21	1.11302e-20
131375	LYZL4	1.1918	-4.0486	5.32336	0.0210414	0.0341503
23508	TTC9	1.19158	2.80087	39.9818	2.56347e-10	1.02394e-09
9767	PHF16	1.19149	3.97595	103.552	2.53623e-24	3.17896e-23
83897	KRTAP3-2	1.19148	-3.87534	4.34501	0.0371176	0.0577888
647042	GOLGA6L10	1.19133	2.37958	31.1993	2.32854e-08	7.72829e-08
79469	DLEU2L	1.19129	-2.14715	27.1747	1.85874e-07	5.65528e-07
229	ALDOB	1.19109	7.91246	8.16375	0.00427358	0.00771756
1312	COMT	1.19078	7.29707	57.6561	3.12187e-14	1.79941e-13
440278	CATSPER2P1	1.1902	0.233549	48.6242	3.10025e-12	1.49346e-11
29765	TMOD4	1.18971	-2.88711	13.0124	0.000309436	0.000654278
8794	TNFRSF10C	1.18835	0.876807	37.9465	7.27099e-10	2.79552e-09
9719	ADAMTSL2	1.18815	3.06211	26.9701	2.06624e-07	6.25416e-07
401498	TMEM215	1.18811	-3.38434	9.19444	0.00242752	0.00454118
11221	DUSP10	1.18788	3.57809	63.8915	1.31467e-15	8.50391e-15
51540	SCLY	1.18784	4.47931	124.12	7.93048e-29	1.3988e-27
84259	DCUN1D5	1.18765	4.17337	112.296	3.07793e-26	4.47859e-25
65083	NOL6	1.18757	5.97268	151.405	8.54989e-35	2.31275e-33
[truncated: 11,511 more rows]
